# Supplementary material for: N-(2,3-Dimethyl­phen­yl)succinamic acid
Source: Acta Crystallogr Sect E Struct Rep Online. 2010 Dec 24;67(Pt 1):o236. doi: 10.1107/S160053681005292X (PMC3050406; doi:10.1107/S160053681005292X)
Supplement: Supplementary file 2 [file e-67-0o236-Isup2.hkl]

# 
# h,k,l, Fc-squared, Fo-squared, sigma(Fo-squared) and status flag 
# 
data_I
_shelx_title ' A10 P-1' 
_shelx_refln_list_code          4 
_shelx_F_calc_maximum       88.57 
_exptl_crystal_F_000       236.00 
_reflns_d_resolution_high  0.8380 
 
loop_ 
 _symmetry_equiv_pos_as_xyz 
 'x, y, z' 
 '-x, -y, -z' 
 
_cell_length_a     4.8379 
_cell_length_b    10.0424 
_cell_length_c    11.9876 
_cell_angle_alpha  90.222 
_cell_angle_beta   99.614 
_cell_angle_gamma  98.506 
 
_shelx_F_squared_multiplier     1.000 
 
loop_ 
 _refln_index_h 
 _refln_index_k 
 _refln_index_l 
 _refln_F_squared_calc 
 _refln_F_squared_meas 
 _refln_F_squared_sigma 
 _refln_observed_status 
   1   0   0     1718.18       27.89      1.71 o 
   2   0   0        8.66        0.39      0.24 o 
   3   0   0       48.61       31.63     26.17 o 
   4   0   0      107.74       47.66     47.00 o 
   5   0   0       17.71       13.54      0.41 o 
  -5   1   0        6.38        5.43      0.32 o 
  -4   1   0       29.22       14.82      9.69 o 
  -3   1   0      437.72      223.07    204.40 o 
  -2   1   0      403.88      119.26     58.13 o 
  -1   1   0      286.28      248.28     44.36 o 
   0   1   0       61.75       59.71      1.38 o 
   1   1   0      109.32      120.70      1.58 o 
   2   1   0        1.93        2.62      0.25 o 
   3   1   0       19.29       16.01      3.94 o 
   4   1   0        4.98        4.32      1.62 o 
   5   1   0       19.07       16.74      0.53 o 
  -5   2   0        6.90        6.26      0.32 o 
  -4   2   0       27.79       17.32     12.57 o 
  -3   2   0       64.31       46.81     24.65 o 
  -2   2   0     1072.26     1010.34    208.76 o 
  -1   2   0     5684.27     7611.12     24.31 o 
   0   2   0      623.36      575.68      4.45 o 
   1   2   0       16.50       15.71      0.71 o 
   2   2   0      226.18      278.66      1.33 o 
   3   2   0       43.92       45.42      0.62 o 
   4   2   0        0.84        1.24      0.17 o 
   5   2   0       29.28       28.20      0.71 o 
  -5   3   0       16.95       16.90      0.50 o 
  -4   3   0        0.71        1.16      0.37 o 
  -3   3   0       63.91       65.75     10.38 o 
  -2   3   0      400.16      473.02      9.36 o 
  -1   3   0     1731.81     2109.41     10.32 o 
   0   3   0      729.86      679.64      2.02 o 
   1   3   0      667.54      699.69      5.29 o 
   2   3   0        3.53        8.93      0.19 o 
   3   3   0       83.40       94.04      2.06 o 
   4   3   0       14.52       17.13      0.35 o 
   5   3   0        4.86        5.69      0.24 o 
  -5   4   0        1.04        1.54      0.54 o 
  -4   4   0       30.24       33.66      4.43 o 
  -3   4   0      146.24      179.49      4.12 o 
  -2   4   0       46.77       53.52      0.57 o 
  -1   4   0       73.62       77.70      1.58 o 
   0   4   0        3.17        5.42      0.13 o 
   1   4   0      160.72      144.43      3.55 o 
   2   4   0       46.52       57.71      2.92 o 
   3   4   0        7.47        9.28      0.25 o 
   4   4   0       10.58       10.90      0.27 o 
   5   4   0        3.48        4.59      0.20 o 
  -5   5   0        1.03        0.82      0.15 o 
  -4   5   0        1.53        0.89      0.17 o 
  -3   5   0      191.19      205.52      5.17 o 
  -2   5   0      348.33      400.55      5.57 o 
  -1   5   0      148.11      131.25      0.87 o 
   0   5   0        4.03        3.01      0.12 o 
   1   5   0       21.07       29.85      0.46 o 
   2   5   0        0.28        0.76      0.13 o 
   3   5   0       44.82       41.92      0.69 o 
   4   5   0       17.33       15.55      0.51 o 
  -5   6   0       18.71       15.43      1.96 o 
  -4   6   0       15.92       16.73      1.26 o 
  -3   6   0       54.84       59.53      0.80 o 
  -2   6   0      184.11      203.11      2.68 o 
  -1   6   0       74.85       67.41      1.65 o 
   0   6   0      222.89      220.67      6.08 o 
   1   6   0        2.63        2.85      0.16 o 
   2   6   0        0.12        0.41      0.34 o 
   3   6   0        2.79        3.55      0.20 o 
   4   6   0        0.03       -0.02      0.17 o 
  -5   7   0        0.48        0.20      0.19 o 
  -4   7   0        6.25        6.65      0.75 o 
  -3   7   0       61.08       62.69      1.06 o 
  -2   7   0        0.00        0.05      0.19 o 
  -1   7   0       27.41       27.12      0.57 o 
   0   7   0       11.13        9.63      0.28 o 
   1   7   0       16.03       18.41      0.86 o 
   2   7   0       10.14        9.86      0.56 o 
   3   7   0       16.23       15.02      0.32 o 
   4   7   0        0.75        1.50      0.11 o 
  -4   8   0       81.80       70.47      3.33 o 
  -3   8   0      124.55      126.78      3.04 o 
  -2   8   0       13.92       13.01      0.30 o 
  -1   8   0       39.40       36.35      0.62 o 
   0   8   0        1.77        1.35      0.32 o 
   1   8   0        0.21        0.34      0.18 o 
   2   8   0        1.73        1.13      0.16 o 
   3   8   0        1.53        1.93      0.21 o 
  -4   9   0       27.29       21.60      1.87 o 
  -3   9   0        0.20        0.23      0.15 o 
  -2   9   0        5.57        5.65      0.74 o 
  -1   9   0        8.65       11.86      0.46 o 
   0   9   0        2.24        1.94      0.16 o 
   1   9   0        0.50        0.09      0.21 o 
   2   9   0        0.05       -0.08      0.25 o 
   3   9   0        0.01        0.14      0.14 o 
  -3  10   0        2.15        1.95      0.15 o 
  -2  10   0        0.04        0.32      0.16 o 
  -1  10   0        2.02        2.96      0.18 o 
   0  10   0        0.99        1.42      0.15 o 
   1  10   0        4.30        4.10      0.18 o 
   2  10   0        0.23        0.24      0.10 o 
  -3  11   0        0.11        0.20      0.12 o 
  -2  11   0        6.97        7.14      0.35 o 
  -1  11   0        2.60        2.26      0.15 o 
   0  11   0        2.06        2.39      0.15 o 
   1  11   0        0.86        0.83      0.14 o 
  -1 -11   1        0.01        0.24      0.11 o 
   0 -11   1        1.41        1.41      0.15 o 
   1 -11   1        0.75        1.16      0.13 o 
   2 -11   1        0.93        1.35      0.29 o 
  -2 -10   1        0.37        0.50      0.12 o 
  -1 -10   1        0.11       -0.06      0.14 o 
   0 -10   1        2.17        1.90      0.25 o 
   1 -10   1        2.13        1.33      0.34 o 
   2 -10   1       28.09       26.53      0.53 o 
   3 -10   1       10.85        8.97      0.32 o 
  -3  -9   1        1.91        2.62      0.18 o 
  -2  -9   1        7.90        6.61      0.22 o 
  -1  -9   1       41.57       37.72      1.78 o 
   0  -9   1        0.20        0.00      0.15 o 
   1  -9   1       36.28       34.85      0.70 o 
   2  -9   1       17.38       15.82      0.34 o 
   3  -9   1        6.10        4.64      0.48 o 
   4  -9   1       10.45       10.04      0.86 o 
  -3  -8   1        0.08        0.10      0.14 o 
  -2  -8   1        6.38        7.14      0.33 o 
  -1  -8   1       14.97       13.82      0.30 o 
   0  -8   1       19.13       16.19      0.80 o 
   1  -8   1       30.10       26.66      0.55 o 
   2  -8   1        7.49        5.97      0.23 o 
   3  -8   1        0.02        0.24      0.22 o 
   4  -8   1        8.35        9.04      0.52 o 
  -4  -7   1        0.49       -0.02      0.25 o 
  -3  -7   1       31.51       26.27      0.79 o 
  -2  -7   1       64.79       56.21      1.01 o 
  -1  -7   1        0.62        0.40      0.32 o 
   0  -7   1       25.95       30.38      0.52 o 
   1  -7   1       10.80       10.94      0.24 o 
   2  -7   1        2.17        2.34      0.17 o 
   3  -7   1      179.91      180.41      1.45 o 
   4  -7   1       39.15       32.43      0.79 o 
  -4  -6   1        0.00        0.01      0.14 o 
  -3  -6   1       41.61       38.64      1.37 o 
  -2  -6   1        6.48        5.73      0.21 o 
  -1  -6   1       31.60       24.25      0.46 o 
   0  -6   1       88.32       88.18      1.16 o 
   1  -6   1       56.77       53.77      0.62 o 
   2  -6   1        6.53       10.03      0.24 o 
   3  -6   1       72.24       71.81      0.89 o 
   4  -6   1        0.23        0.00      0.29 o 
   5  -6   1        0.23        0.38      0.17 o 
  -4  -5   1       35.85       35.52      0.89 o 
  -3  -5   1       56.99       57.92      0.86 o 
  -2  -5   1       65.76       60.20      1.31 o 
  -1  -5   1      126.46      121.77      4.38 o 
   0  -5   1      104.63       92.82      1.63 o 
   1  -5   1        8.53       11.42      0.93 o 
   2  -5   1      230.30      261.29      1.45 o 
   3  -5   1       41.55       47.69      0.83 o 
   4  -5   1       17.55       18.20      1.09 o 
   5  -5   1        7.89        6.74      1.07 o 
  -5  -4   1        6.56        6.13      0.22 o 
  -4  -4   1        8.08        6.47      0.22 o 
  -3  -4   1        6.63        7.29      0.61 o 
  -2  -4   1      173.08      175.52      1.83 o 
  -1  -4   1      495.39      580.48     11.90 o 
   0  -4   1      526.03      490.42      8.99 o 
   1  -4   1       78.89       88.03      0.63 o 
   2  -4   1     1550.50     1838.98      9.22 o 
   3  -4   1       60.83       71.16      1.35 o 
   4  -4   1        7.77        7.52      0.76 o 
   5  -4   1        5.91        5.49      0.81 o 
  -5  -3   1        0.29        0.30      0.18 o 
  -4  -3   1        0.03        0.20      0.22 o 
  -3  -3   1       33.96       33.00      0.57 o 
  -2  -3   1       18.71       16.85      1.38 o 
  -1  -3   1      334.91      338.49      3.45 o 
   0  -3   1      624.35      596.47     14.22 o 
   1  -3   1       83.02       94.17      0.59 o 
   2  -3   1       25.23       37.58      0.58 o 
   3  -3   1       40.22       46.96      0.64 o 
   4  -3   1        3.47        3.21      0.45 o 
   5  -3   1       19.47       20.05      0.59 o 
  -5  -2   1        5.63        4.76      0.25 o 
  -4  -2   1       28.66       28.46      1.66 o 
  -3  -2   1       28.36       30.23      0.51 o 
  -2  -2   1       54.55       66.76      0.59 o 
  -1  -2   1       49.23       68.63      0.46 o 
   0  -2   1     7845.09     9031.64     27.17 o 
   1  -2   1     4580.29     5736.20     69.25 o 
   2  -2   1       27.69       36.52      0.80 o 
   3  -2   1       20.70       13.40      1.31 o 
   4  -2   1       10.86       11.51      3.96 o 
   5  -2   1        8.67        6.69      0.34 o 
  -5  -1   1       43.26       44.31      0.93 o 
  -4  -1   1       78.08       59.39     27.05 o 
  -3  -1   1      459.58      413.60    138.68 o 
  -2  -1   1      959.49      936.39     49.88 o 
  -1  -1   1      110.57      102.73      0.52 o 
   0  -1   1       49.87       45.08      0.42 o 
   1  -1   1     1460.72     1711.17      7.90 o 
   2  -1   1      317.41      340.03     29.64 o 
   3  -1   1       38.75       15.92      0.34 o 
   4  -1   1       19.73        8.63      3.74 o 
   5  -1   1       29.90       23.24      0.62 o 
  -5   0   1        0.08        0.70      0.21 o 
  -4   0   1        4.02        2.49      1.47 o 
  -3   0   1      157.17       87.83     79.90 o 
  -2   0   1        2.53        0.14      0.17 o 
  -1   0   1     2743.96     1552.18    679.42 o 
   0   0   1      151.64      145.49      0.54 o 
   1   0   1      200.64      235.96      1.54 o 
   2   0   1      226.05      233.49      1.98 o 
   3   0   1       36.05       15.00      8.45 o 
   4   0   1        3.02        1.05      0.20 o 
   5   0   1        0.70        0.69      0.24 o 
  -5   1   1       24.62       23.52      0.63 o 
  -4   1   1       30.14       20.71     16.05 o 
  -3   1   1      206.52      144.04    123.02 o 
  -2   1   1       19.66        2.56      0.44 o 
  -1   1   1       29.00       29.06      7.88 o 
   0   1   1      678.94      707.64      7.60 o 
   1   1   1        5.44        2.46      0.09 o 
   2   1   1        1.83        1.47      0.10 o 
   3   1   1       67.71       71.59      1.70 o 
   4   1   1        5.79        6.65      0.25 o 
   5   1   1       21.55       23.56      0.66 o 
  -5   2   1       20.22       19.72      0.61 o 
  -4   2   1       46.12       25.59     20.99 o 
  -3   2   1       69.81       43.61     29.86 o 
  -2   2   1       96.86       81.76     22.49 o 
  -1   2   1     1928.50     2396.19     34.15 o 
   0   2   1      300.78      259.32      5.05 o 
   1   2   1      563.59      595.78      6.38 o 
   2   2   1      530.25      612.44      5.12 o 
   3   2   1        1.75        2.61      0.20 o 
   4   2   1       17.19       21.75      0.55 o 
   5   2   1        0.79        1.20      0.20 o 
  -5   3   1        0.84        1.74      0.99 o 
  -4   3   1        0.02        0.11      0.32 o 
  -3   3   1       93.77       77.22     23.44 o 
  -2   3   1      790.53      965.17     26.86 o 
  -1   3   1      202.04      199.76      1.53 o 
   0   3   1      229.18      253.58      1.56 o 
   1   3   1      250.92      238.29      5.15 o 
   2   3   1       59.89       73.98      0.69 o 
   3   3   1        2.05        2.08      0.16 o 
   4   3   1        6.10        7.21      0.25 o 
   5   3   1        6.98        7.29      0.25 o 
  -5   4   1      109.39       97.46     26.44 o 
  -4   4   1        5.50        5.95      1.23 o 
  -3   4   1        9.17        8.83      0.74 o 
  -2   4   1      465.43      530.11      3.40 o 
  -1   4   1      585.26      671.50      9.64 o 
   0   4   1       48.27       40.31      0.41 o 
   1   4   1      108.50       89.53      0.74 o 
   2   4   1        4.01        4.15      0.15 o 
   3   4   1        0.02       -0.05      0.20 o 
   4   4   1        4.81        5.14      0.22 o 
  -5   5   1        0.00       -0.21      0.21 o 
  -4   5   1       17.78       16.57      1.21 o 
  -3   5   1       85.49       92.27      1.09 o 
  -2   5   1       59.58       82.02      0.76 o 
  -1   5   1       27.64       31.02      0.92 o 
   0   5   1        0.44        0.36      0.16 o 
   1   5   1       24.92       29.04      0.45 o 
   2   5   1       32.33       32.79      0.55 o 
   3   5   1       71.71       75.82      2.41 o 
   4   5   1       35.45       36.72      0.66 o 
  -5   6   1        3.79        2.76      0.23 o 
  -4   6   1       15.81       16.03      0.37 o 
  -3   6   1      334.41      358.14      2.03 o 
  -2   6   1        9.69       16.90      0.34 o 
  -1   6   1       16.54       17.55      0.74 o 
   0   6   1       70.66       71.46      0.72 o 
   1   6   1        2.73        2.10      0.14 o 
   2   6   1        0.06        0.15      0.14 o 
   3   6   1        2.46        3.17      0.19 o 
   4   6   1        4.46        5.52      0.18 o 
  -5   7   1        2.89        2.43      0.38 o 
  -4   7   1       69.46       64.64      4.57 o 
  -3   7   1        4.99        5.84      0.48 o 
  -2   7   1       49.04       51.21      1.14 o 
  -1   7   1       23.71       25.74      0.49 o 
   0   7   1       82.91       86.89      0.88 o 
   1   7   1        4.59        5.61      0.41 o 
   2   7   1       15.94       17.29      1.06 o 
   3   7   1        5.02        5.04      0.19 o 
  -4   8   1       30.63       29.85      2.55 o 
  -3   8   1        0.94        0.63      0.18 o 
  -2   8   1        3.98        3.72      0.20 o 
  -1   8   1        5.65        7.62      0.23 o 
   0   8   1        7.99        9.63      0.38 o 
   1   8   1        3.31        4.60      0.51 o 
   2   8   1       11.03       11.05      0.27 o 
   3   8   1        8.74        9.40      0.43 o 
  -4   9   1        0.99        0.75      0.19 o 
  -3   9   1        5.33        6.47      0.29 o 
  -2   9   1        2.61        2.53      0.19 o 
  -1   9   1        3.97        3.23      0.21 o 
   0   9   1        0.52        0.55      0.23 o 
   1   9   1        4.41        3.69      0.23 o 
   2   9   1        2.22        2.86      0.16 o 
  -3  10   1        0.07        0.20      0.15 o 
  -2  10   1        0.12       -0.21      0.21 o 
  -1  10   1        0.02        0.07      0.24 o 
   0  10   1        1.10        1.35      0.14 o 
   1  10   1        5.35        6.54      0.37 o 
   2  10   1        4.64        4.88      0.23 o 
  -3  11   1        0.00       -0.01      0.18 o 
  -2  11   1        3.53        3.66      0.16 o 
  -1  11   1        1.88        1.93      0.21 o 
   0  11   1        3.47        3.01      0.16 o 
   1  11   1        0.10        0.15      0.11 o 
  -1 -11   2       14.20       11.92      0.49 o 
   0 -11   2       10.96       11.48      0.48 o 
   1 -11   2        1.30        0.91      0.16 o 
   2 -11   2        7.28        6.14      0.49 o 
  -2 -10   2        0.15       -0.08      0.15 o 
  -1 -10   2        0.01        0.14      0.18 o 
   0 -10   2        0.01        0.26      0.15 o 
   1 -10   2        1.40        0.52      0.14 o 
   2 -10   2        0.00        0.21      0.26 o 
   3 -10   2        2.37        1.72      0.15 o 
  -3  -9   2        7.98        6.74      0.18 o 
  -2  -9   2       37.63       36.20      0.61 o 
  -1  -9   2       10.35        9.91      0.26 o 
   0  -9   2        2.59        1.73      0.31 o 
   1  -9   2        8.12        9.00      0.26 o 
   2  -9   2        0.42        0.45      0.17 o 
   3  -9   2        5.66        7.27      0.23 o 
   4  -9   2       11.12        8.93      1.19 o 
  -3  -8   2        0.94        0.91      0.13 o 
  -2  -8   2        5.85        4.06      0.20 o 
  -1  -8   2        5.76        6.67      0.29 o 
   0  -8   2       15.20       16.29      0.35 o 
   1  -8   2       43.76       40.34      1.00 o 
   2  -8   2       25.62       25.05      0.47 o 
   3  -8   2        0.01        0.33      0.25 o 
   4  -8   2        7.24        5.25      0.21 o 
  -4  -7   2       18.45       15.60      0.28 o 
  -3  -7   2       41.54       41.32      1.42 o 
  -2  -7   2        0.68        0.96      0.15 o 
  -1  -7   2        8.95       10.33      0.26 o 
   0  -7   2        6.21        3.09      0.41 o 
   1  -7   2        4.56        3.68      0.18 o 
   2  -7   2       13.70       14.23      0.34 o 
   3  -7   2        0.14       -0.29      0.29 o 
   4  -7   2        5.03        4.90      0.46 o 
  -4  -6   2        0.49        0.27      0.17 o 
  -3  -6   2        5.61        3.95      0.20 o 
  -2  -6   2        0.55        1.25      0.24 o 
  -1  -6   2       42.46       44.97      0.61 o 
   0  -6   2      340.44      328.06      1.92 o 
   1  -6   2        2.80        3.94      0.29 o 
   2  -6   2       20.26       28.21      0.52 o 
   3  -6   2       57.92       59.21      0.82 o 
   4  -6   2        2.95        2.82      0.18 o 
   5  -6   2       10.15        8.47      1.95 o 
  -4  -5   2        2.79        3.93      0.20 o 
  -3  -5   2        2.57        1.79      0.19 o 
  -2  -5   2       38.09       30.65      1.27 o 
  -1  -5   2      116.31      120.61      2.57 o 
   0  -5   2       99.05      100.27      0.76 o 
   1  -5   2       62.68       66.04      0.71 o 
   2  -5   2        9.10       12.51      0.27 o 
   3  -5   2       21.23       20.48      0.42 o 
   4  -5   2       15.64       14.08      0.31 o 
   5  -5   2       13.38       10.86      2.11 o 
  -5  -4   2        0.04        0.25      0.14 o 
  -4  -4   2       17.52       20.37      0.44 o 
  -3  -4   2        5.12        3.73      0.19 o 
  -2  -4   2       46.33       42.82      0.63 o 
  -1  -4   2      291.20      300.09      4.76 o 
   0  -4   2      141.40      137.29      0.80 o 
   1  -4   2      338.13      370.82      5.46 o 
   2  -4   2        0.04       -0.14      0.20 o 
   3  -4   2        2.34        2.00      0.17 o 
   4  -4   2       18.30       14.91      0.39 o 
   5  -4   2        7.71        7.30      0.99 o 
  -5  -3   2       25.14       22.35      0.61 o 
  -4  -3   2      124.97      130.70      1.22 o 
  -3  -3   2        0.76        0.21      0.13 o 
  -2  -3   2      459.94      555.38      8.47 o 
  -1  -3   2      195.38      220.23      1.24 o 
   0  -3   2      606.88      535.29      3.89 o 
   1  -3   2       40.70       42.62      0.41 o 
   2  -3   2        0.76        1.76      0.13 o 
   3  -3   2       20.89       19.27      0.97 o 
   4  -3   2       34.19       31.87      0.67 o 
   5  -3   2       34.32       30.47      0.76 o 
  -5  -2   2       14.46       14.01      0.42 o 
  -4  -2   2        0.39        0.13      0.21 o 
  -3  -2   2        3.32        6.20      0.19 o 
  -2  -2   2       20.71       18.67      0.32 o 
  -1  -2   2      781.43      834.70     21.70 o 
   0  -2   2       88.29       94.59      0.60 o 
   1  -2   2       84.50       99.55      2.40 o 
   2  -2   2      150.39      176.23      1.00 o 
   3  -2   2      114.08      118.78     20.42 o 
   4  -2   2        2.54        1.82      0.20 o 
   5  -2   2       20.39       19.02      0.56 o 
  -5  -1   2      102.74      104.65      1.40 o 
  -4  -1   2       16.96        9.68      3.29 o 
  -3  -1   2      132.34      152.69     37.50 o 
  -2  -1   2      190.31      214.54      8.41 o 
  -1  -1   2     3423.10     4034.74     52.47 o 
   0  -1   2      284.70      232.84      2.19 o 
   1  -1   2      114.38      140.16      2.09 o 
   2  -1   2        8.27        8.20      0.65 o 
   3  -1   2      167.50      143.48     49.95 o 
   4  -1   2       36.71       24.58      3.49 o 
   5  -1   2       42.44       43.43      0.89 o 
  -5   0   2        7.19        6.35      0.32 o 
  -4   0   2        1.69        0.84      0.53 o 
  -3   0   2        0.82        0.34      0.20 o 
  -2   0   2        0.02        1.35      0.10 o 
  -1   0   2      241.68      278.84      1.18 o 
   0   0   2       41.02       32.84      0.43 o 
   1   0   2      627.14      640.96      2.50 o 
   2   0   2        3.65        1.76      0.14 o 
   3   0   2       46.46       41.05     13.58 o 
   4   0   2      125.75       95.86     20.49 o 
   5   0   2        7.59        7.19      0.33 o 
  -5   1   2       13.35       15.41      0.44 o 
  -4   1   2       13.25        9.77      5.54 o 
  -3   1   2       37.99       23.40     20.68 o 
  -2   1   2       39.56       26.69      7.01 o 
  -1   1   2        4.07        3.45      0.09 o 
   0   1   2      149.85      152.37      1.85 o 
   1   1   2        3.77        2.33      0.10 o 
   2   1   2       10.19       14.68      0.40 o 
   3   1   2        8.03        8.27      0.48 o 
   4   1   2       42.45       49.07      1.06 o 
   5   1   2        0.60        1.21      0.20 o 
  -5   2   2       78.46       92.81      1.38 o 
  -4   2   2       42.11       25.72     20.02 o 
  -3   2   2        0.37        0.24      0.13 o 
  -2   2   2       53.40       55.62     12.17 o 
  -1   2   2     1605.97     1854.18     22.72 o 
   0   2   2      627.53      596.12      1.77 o 
   1   2   2        1.01        0.90      0.09 o 
   2   2   2       37.60       42.45      0.98 o 
   3   2   2        9.82        8.29      0.39 o 
   4   2   2        9.70       10.67      0.30 o 
   5   2   2       12.41       12.11      0.36 o 
  -5   3   2        0.94        1.15      0.53 o 
  -4   3   2       86.41       74.81     34.72 o 
  -3   3   2        2.09        1.29      0.65 o 
  -2   3   2       39.61       39.00      3.15 o 
  -1   3   2       21.43       11.98      0.31 o 
   0   3   2       54.80       53.88      1.12 o 
   1   3   2      142.72      135.65      0.81 o 
   2   3   2        0.28        0.15      0.11 o 
   3   3   2        4.61        4.93      0.22 o 
   4   3   2      138.98      167.65      2.21 o 
   5   3   2        0.51        0.61      0.15 o 
  -5   4   2       12.06       10.65      3.79 o 
  -4   4   2       15.80       13.43      2.95 o 
  -3   4   2       19.95       18.02      1.46 o 
  -2   4   2      212.34      211.27      2.35 o 
  -1   4   2       86.77       89.63      1.65 o 
   0   4   2       34.06       34.25      0.40 o 
   1   4   2      594.05      555.22      2.11 o 
   2   4   2        1.13        1.07      0.19 o 
   3   4   2      186.27      219.06      3.97 o 
   4   4   2        7.84        8.94      0.26 o 
  -5   5   2        6.16        5.54      0.94 o 
  -4   5   2       22.67       22.44      1.81 o 
  -3   5   2        0.01       -0.22      0.22 o 
  -2   5   2       36.04       33.42      0.50 o 
  -1   5   2      378.20      397.55      1.71 o 
   0   5   2      130.52      144.03      0.94 o 
   1   5   2       17.89       19.13      0.54 o 
   2   5   2       45.68       48.58      0.88 o 
   3   5   2       77.74       84.45      0.99 o 
   4   5   2       11.53       11.53      0.37 o 
  -5   6   2        4.52        4.52      0.84 o 
  -4   6   2      106.05      113.70      5.79 o 
  -3   6   2        5.00        6.06      0.23 o 
  -2   6   2        0.38        0.35      0.56 o 
  -1   6   2        0.19        0.15      0.15 o 
   0   6   2        1.68        3.94      0.15 o 
   1   6   2        3.21        3.75      0.27 o 
   2   6   2      101.84      106.88      4.30 o 
   3   6   2        1.30        1.21      0.42 o 
   4   6   2       23.10       25.31      0.49 o 
  -5   7   2        0.35        0.69      0.11 o 
  -4   7   2       13.50       15.25      0.45 o 
  -3   7   2        1.78        1.89      0.37 o 
  -2   7   2        0.00        0.05      0.20 o 
  -1   7   2        2.23        2.41      0.15 o 
   0   7   2        2.55        3.47      0.17 o 
   1   7   2      171.54      170.18      2.51 o 
   2   7   2       59.99       69.28      1.24 o 
   3   7   2        0.50        0.64      0.29 o 
  -4   8   2        1.72        1.38      0.16 o 
  -3   8   2        0.98        0.79      0.16 o 
  -2   8   2       20.44       22.17      0.45 o 
  -1   8   2        0.76        0.77      0.15 o 
   0   8   2        5.26        5.66      0.21 o 
   1   8   2        0.08        0.06      0.17 o 
   2   8   2        0.50        0.88      0.16 o 
   3   8   2       10.47       11.13      0.23 o 
  -4   9   2        1.07        1.11      0.14 o 
  -3   9   2        9.72        9.05      0.25 o 
  -2   9   2        7.77        7.61      0.46 o 
  -1   9   2        0.33        0.34      0.15 o 
   0   9   2      103.50       99.35      1.07 o 
   1   9   2       44.96       44.31      1.32 o 
   2   9   2        4.33        3.60      0.23 o 
  -3  10   2        0.77        1.09      0.13 o 
  -2  10   2        6.85        6.26      0.22 o 
  -1  10   2        0.55        0.67      0.15 o 
   0  10   2        6.81        9.02      0.25 o 
   1  10   2        1.31        0.61      0.18 o 
   2  10   2        0.25        0.15      0.11 o 
  -3  11   2        0.02       -0.18      0.18 o 
  -2  11   2        1.89        1.51      0.17 o 
  -1  11   2       15.84       16.57      0.35 o 
   0  11   2        0.13        0.31      0.17 o 
   1  11   2        2.32        1.79      0.22 o 
  -1 -11   3        2.06        2.01      0.17 o 
   0 -11   3        0.02        0.08      0.15 o 
   1 -11   3        0.42        0.41      0.11 o 
   2 -11   3        0.59        1.14      0.12 o 
  -2 -10   3        0.41        0.41      0.15 o 
  -1 -10   3        5.28        4.62      0.18 o 
   0 -10   3        2.49        2.21      0.17 o 
   1 -10   3        2.42        3.31      0.23 o 
   2 -10   3       10.82        9.34      0.75 o 
   3 -10   3        2.10        3.09      0.15 o 
  -3  -9   3       12.93       11.32      0.25 o 
  -2  -9   3        0.01        0.17      0.15 o 
  -1  -9   3        1.20        1.37      0.17 o 
   0  -9   3        0.65        0.22      0.18 o 
   1  -9   3        0.00        0.19      0.17 o 
   2  -9   3        9.03        9.98      0.44 o 
   3  -9   3        0.88        1.26      0.15 o 
  -3  -8   3        0.00       -0.13      0.18 o 
  -2  -8   3        0.23        0.19      0.17 o 
  -1  -8   3        0.07       -0.07      0.19 o 
   0  -8   3       10.45        9.79      0.45 o 
   1  -8   3       13.77       13.85      0.30 o 
   2  -8   3       14.32       17.96      0.37 o 
   3  -8   3        0.01        0.10      0.19 o 
   4  -8   3        1.01        0.84      0.12 o 
  -4  -7   3        5.20        4.23      0.14 o 
  -3  -7   3        0.92        0.58      0.15 o 
  -2  -7   3       25.81       20.38      1.03 o 
  -1  -7   3        1.08        0.98      0.14 o 
   0  -7   3        8.10        6.94      0.37 o 
   1  -7   3        5.03        5.46      0.20 o 
   2  -7   3        2.42        1.03      0.16 o 
   3  -7   3        4.91        4.65      0.25 o 
   4  -7   3        1.85        1.90      0.16 o 
  -4  -6   3        1.49        1.68      0.33 o 
  -3  -6   3       11.97       12.81      0.55 o 
  -2  -6   3        5.37        4.32      0.19 o 
  -1  -6   3       13.50       15.06      0.33 o 
   0  -6   3       26.93       22.49      0.45 o 
   1  -6   3       22.88       17.67      0.34 o 
   2  -6   3        1.32        1.00      0.14 o 
   3  -6   3        9.43        9.24      0.70 o 
   4  -6   3        4.13        4.01      0.48 o 
  -4  -5   3       27.27       27.53      0.66 o 
  -3  -5   3       15.50       12.41      0.29 o 
  -2  -5   3        4.53        4.80      0.25 o 
  -1  -5   3       37.53       41.36      0.54 o 
   0  -5   3       78.19       78.82      0.91 o 
   1  -5   3      133.07      118.22      0.89 o 
   2  -5   3        0.15        0.38      0.20 o 
   3  -5   3        8.55        8.42      0.52 o 
   4  -5   3       32.08       30.13      2.07 o 
   5  -5   3       16.77       11.32      2.75 o 
  -5  -4   3        1.15        0.68      0.18 o 
  -4  -4   3       12.84       11.38      0.30 o 
  -3  -4   3        0.69        1.31      0.26 o 
  -2  -4   3        0.02        1.70      0.43 o 
  -1  -4   3       26.32       26.72      0.39 o 
   0  -4   3      262.07      229.05      1.25 o 
   1  -4   3        0.14        0.29      0.12 o 
   2  -4   3       13.58       15.77      0.31 o 
   3  -4   3       38.13       42.14      0.66 o 
   4  -4   3       14.86       15.89      0.76 o 
   5  -4   3        0.51        0.51      0.24 o 
  -5  -3   3       63.53       64.09      0.98 o 
  -4  -3   3        6.34        4.89      0.35 o 
  -3  -3   3        6.90        7.78      0.33 o 
  -2  -3   3       92.87       94.83      1.42 o 
  -1  -3   3       13.10       21.30      0.57 o 
   0  -3   3        1.86        0.64      0.09 o 
   1  -3   3       65.65       67.25      0.55 o 
   2  -3   3       43.57       44.07      0.82 o 
   3  -3   3        1.55        2.41      0.18 o 
   4  -3   3       30.99       29.09      2.15 o 
   5  -3   3       12.35       12.26      0.39 o 
  -5  -2   3        6.92        7.80      0.31 o 
  -4  -2   3       11.90       13.31      0.74 o 
  -3  -2   3        6.09       11.57      0.34 o 
  -2  -2   3       84.32      100.03      2.48 o 
  -1  -2   3      194.64      209.38      7.88 o 
   0  -2   3     1857.18     1686.54     27.91 o 
   1  -2   3       31.49       30.87      0.35 o 
   2  -2   3      119.29      123.32      0.91 o 
   3  -2   3       28.48       26.66      3.08 o 
   4  -2   3       54.22       52.17      0.90 o 
   5  -2   3        0.69        0.88      0.20 o 
  -5  -1   3        0.10        0.45      0.21 o 
  -4  -1   3       31.01       27.49      6.19 o 
  -3  -1   3        5.89        3.47      0.46 o 
  -2  -1   3       94.63       98.62      0.90 o 
  -1  -1   3      656.28      602.32     15.06 o 
   0  -1   3      138.58      114.18      0.57 o 
   1  -1   3      101.24       91.49      0.58 o 
   2  -1   3       35.30       48.57      0.87 o 
   3  -1   3        0.08        0.06      0.20 o 
   4  -1   3        0.30        0.82      0.18 o 
   5  -1   3       42.16       44.24      0.86 o 
  -5   0   3       25.31       30.49      0.80 o 
  -4   0   3        7.06        3.95      1.62 o 
  -3   0   3       38.61       36.61     12.73 o 
  -2   0   3        8.21        6.96      0.62 o 
  -1   0   3      322.45      316.46      7.10 o 
   0   0   3      182.12      147.03      1.07 o 
   1   0   3       47.60       48.65      0.45 o 
   2   0   3       87.30       85.31      2.80 o 
   3   0   3       52.47       44.34      6.85 o 
   4   0   3        8.84        9.16      0.36 o 
   5   0   3       91.05       93.13      1.21 o 
  -5   1   3        8.35        8.83      1.89 o 
  -4   1   3       66.04       46.92     27.46 o 
  -3   1   3        8.62        5.64      2.26 o 
  -2   1   3      119.06      117.79     11.52 o 
  -1   1   3        4.23        2.09      0.09 o 
   0   1   3      419.01      387.16      3.45 o 
   1   1   3     1493.39     1647.05     42.80 o 
   2   1   3       15.19       17.78      0.34 o 
   3   1   3       91.19       91.19      5.28 o 
   4   1   3      130.29      144.11      2.96 o 
   5   1   3        1.36        1.56      0.20 o 
  -5   2   3        3.42        2.93      1.31 o 
  -4   2   3       90.44       63.96     33.17 o 
  -3   2   3       25.22       29.76     10.80 o 
  -2   2   3       83.13       80.52      7.02 o 
  -1   2   3       97.06      119.18      0.65 o 
   0   2   3      704.86      673.65      6.89 o 
   1   2   3      787.79      849.97     15.54 o 
   2   2   3       71.16       82.41      1.57 o 
   3   2   3      201.80      225.52      1.55 o 
   4   2   3      271.48      305.22      4.34 o 
   5   2   3        1.26        1.01      0.14 o 
  -5   3   3        3.74        2.46      0.92 o 
  -4   3   3       45.92       39.95     17.58 o 
  -3   3   3        0.06        0.08      0.17 o 
  -2   3   3      300.01      339.29     11.26 o 
  -1   3   3       19.25       18.15      0.28 o 
   0   3   3       79.92       85.55      0.59 o 
   1   3   3      478.84      561.32     11.60 o 
   2   3   3      120.15      148.83      5.35 o 
   3   3   3      376.58      399.54      3.25 o 
   4   3   3      102.53      105.80      1.49 o 
  -5   4   3        6.16        4.93      1.44 o 
  -4   4   3      122.93      114.88     18.36 o 
  -3   4   3        2.62        3.65      0.31 o 
  -2   4   3       11.23       10.80      0.31 o 
  -1   4   3       40.42       51.24      1.26 o 
   0   4   3       12.37       15.27      0.29 o 
   1   4   3      175.72      190.47      3.05 o 
   2   4   3      322.97      331.81      8.21 o 
   3   4   3      127.66      135.23      2.42 o 
   4   4   3        1.33        1.23      0.16 o 
  -5   5   3        1.22        1.19      0.22 o 
  -4   5   3       47.33       48.53      2.74 o 
  -3   5   3        2.81        3.83      0.48 o 
  -2   5   3        0.70        1.73      0.20 o 
  -1   5   3      262.56      278.80      3.08 o 
   0   5   3       26.92       28.95      0.43 o 
   1   5   3      284.14      304.74      9.15 o 
   2   5   3      301.51      309.30      1.84 o 
   3   5   3       94.73       98.51      2.05 o 
   4   5   3        1.38        0.86      0.14 o 
  -5   6   3        7.69        6.58      0.96 o 
  -4   6   3        1.96        2.74      0.24 o 
  -3   6   3        2.26        4.51      0.60 o 
  -2   6   3        0.58        0.20      0.14 o 
  -1   6   3       14.75       18.08      0.36 o 
   0   6   3       30.77       37.10      0.54 o 
   1   6   3        6.42        5.77      0.40 o 
   2   6   3       19.64       21.62      0.45 o 
   3   6   3        4.47        3.96      0.20 o 
   4   6   3        3.25        3.54      0.17 o 
  -5   7   3        3.14        2.59      0.35 o 
  -4   7   3        0.07       -0.02      0.18 o 
  -3   7   3       12.97       11.21      0.29 o 
  -2   7   3        2.90        5.77      0.20 o 
  -1   7   3       25.29       22.70      0.45 o 
   0   7   3       72.27       64.52      1.20 o 
   1   7   3      331.17      329.27      4.74 o 
   2   7   3        0.05        0.52      0.14 o 
   3   7   3        2.91        2.93      0.16 o 
  -4   8   3        2.80        2.40      0.36 o 
  -3   8   3        1.62        1.58      0.18 o 
  -2   8   3       69.30       71.19      2.02 o 
  -1   8   3        4.93        4.84      0.20 o 
   0   8   3        8.01        9.64      0.32 o 
   1   8   3       33.80       36.02      0.66 o 
   2   8   3        5.46        5.96      0.22 o 
   3   8   3        0.52        0.78      0.15 o 
  -4   9   3        0.05        0.08      0.10 o 
  -3   9   3        1.58        1.85      0.15 o 
  -2   9   3        0.85        1.22      0.16 o 
  -1   9   3        0.57        0.53      0.40 o 
   0   9   3        0.52        0.47      0.25 o 
   1   9   3       57.84       57.63      1.63 o 
   2   9   3        0.39        0.10      0.26 o 
  -3  10   3        9.52        8.30      0.47 o 
  -2  10   3        1.14        1.39      0.37 o 
  -1  10   3        9.63        9.46      0.26 o 
   0  10   3       33.82       37.11      0.63 o 
   1  10   3        3.35        3.27      0.20 o 
  -2  11   3        2.68        2.34      0.24 o 
  -1  11   3       44.82       41.10      0.79 o 
   0  11   3       38.27       31.96      0.50 o 
  -1 -11   4        0.20        0.14      0.10 o 
   0 -11   4        0.62        0.83      0.20 o 
   1 -11   4        0.05        0.22      0.12 o 
   2 -11   4        0.47        0.58      0.12 o 
  -2 -10   4        0.82        0.61      0.10 o 
  -1 -10   4        2.46        2.42      0.15 o 
   0 -10   4        0.01       -0.04      0.17 o 
   1 -10   4        0.44        0.69      0.14 o 
   2 -10   4        1.68        2.07      0.15 o 
   3 -10   4        0.47        0.46      0.11 o 
  -3  -9   4        0.01       -0.02      0.18 o 
  -2  -9   4        0.22        0.19      0.16 o 
  -1  -9   4        1.93        1.67      0.32 o 
   0  -9   4        2.13        2.83      0.22 o 
   1  -9   4        0.07       -0.11      0.19 o 
   2  -9   4        9.79       13.25      0.80 o 
   3  -9   4        0.04        0.15      0.15 o 
  -3  -8   4        1.11        1.23      0.13 o 
  -2  -8   4        3.17        3.32      0.19 o 
  -1  -8   4        0.05        0.02      0.20 o 
   0  -8   4        1.87        2.90      0.18 o 
   1  -8   4        0.24       -0.02      0.20 o 
   2  -8   4        1.70        2.79      0.17 o 
   3  -8   4        0.22        0.25      0.16 o 
   4  -8   4        2.33        1.65      0.41 o 
  -4  -7   4        5.86        6.50      0.17 o 
  -3  -7   4        0.97        0.91      0.15 o 
  -2  -7   4        3.00        4.14      0.39 o 
  -1  -7   4        9.99        9.81      0.25 o 
   0  -7   4       37.58       36.57      1.11 o 
   1  -7   4        8.59       11.66      0.27 o 
   2  -7   4       10.75       10.75      0.28 o 
   3  -7   4       15.17       15.14      0.59 o 
   4  -7   4       16.98       13.72      1.27 o 
  -4  -6   4        0.24        0.51      0.13 o 
  -3  -6   4        0.45        1.00      0.25 o 
  -2  -6   4        3.77        3.51      0.30 o 
  -1  -6   4        0.50        0.88      0.16 o 
   0  -6   4       36.70       27.66      0.57 o 
   1  -6   4        0.12        0.35      0.14 o 
   2  -6   4        9.25       12.95      0.36 o 
   3  -6   4        4.25        3.44      0.52 o 
   4  -6   4       11.26        9.84      0.88 o 
  -4  -5   4        4.89        5.61      0.22 o 
  -3  -5   4       26.89       25.61      0.48 o 
  -2  -5   4        5.35        4.24      0.23 o 
  -1  -5   4        4.88        3.45      0.15 o 
   0  -5   4       29.12       20.58      0.62 o 
   1  -5   4        0.48        0.52      0.12 o 
   2  -5   4       16.34       19.22      0.38 o 
   3  -5   4       13.59       12.97      0.59 o 
   4  -5   4       32.88       31.78      2.20 o 
  -5  -4   4        4.61        4.86      0.15 o 
  -4  -4   4        1.55        2.33      0.18 o 
  -3  -4   4       16.90       16.62      0.39 o 
  -2  -4   4        8.47       10.66      0.38 o 
  -1  -4   4       84.83       87.56      2.05 o 
   0  -4   4      203.54      182.43      1.12 o 
   1  -4   4      266.90      285.12      3.43 o 
   2  -4   4       14.31       15.97      0.42 o 
   3  -4   4        4.39        5.35      0.22 o 
   4  -4   4        0.03        0.14      0.21 o 
   5  -4   4        3.41        3.11      0.19 o 
  -5  -3   4        4.68        5.54      0.52 o 
  -4  -3   4        1.76        3.39      0.36 o 
  -3  -3   4        7.35        7.39      0.40 o 
  -2  -3   4        9.58        8.42      0.31 o 
  -1  -3   4      163.60      136.02      4.23 o 
   0  -3   4       70.49       62.55      1.10 o 
   1  -3   4        2.54        1.09      0.10 o 
   2  -3   4       50.25       56.73      0.64 o 
   3  -3   4       15.29       18.73      0.39 o 
   4  -3   4       17.75       15.97      0.95 o 
   5  -3   4        9.45       10.58      0.31 o 
  -5  -2   4       24.00       24.00      0.53 o 
  -4  -2   4        1.05        0.63      0.16 o 
  -3  -2   4       44.32       49.93      1.39 o 
  -2  -2   4       92.71       95.08      1.55 o 
  -1  -2   4      556.95      521.11     12.95 o 
   0  -2   4     1081.91     1002.97      2.94 o 
   1  -2   4       73.89       78.17      0.60 o 
   2  -2   4      450.18      484.98      5.29 o 
   3  -2   4        1.63        0.42      0.22 o 
   4  -2   4        8.97       12.44      0.73 o 
   5  -2   4       44.63       48.09      0.82 o 
  -5  -1   4        0.04       -0.30      0.30 o 
  -4  -1   4        0.70        0.59      0.16 o 
  -3  -1   4       22.33       26.75      0.49 o 
  -2  -1   4       23.74       23.09      0.56 o 
  -1  -1   4      235.73      212.82      8.14 o 
   0  -1   4      470.83      415.59      1.46 o 
   1  -1   4       13.28       12.59      0.26 o 
   2  -1   4        1.84        0.94      0.12 o 
   3  -1   4      348.74      299.92     26.45 o 
   4  -1   4      102.71      103.00      8.33 o 
   5  -1   4        7.90        9.68      0.31 o 
  -5   0   4       10.83        6.58      1.98 o 
  -4   0   4        6.05        5.64      1.35 o 
  -3   0   4       74.02       78.43      7.66 o 
  -2   0   4       37.41       36.66      0.44 o 
  -1   0   4        0.23        2.42      0.28 o 
   0   0   4       17.96       15.31      0.24 o 
   1   0   4      239.54      267.15      2.69 o 
   2   0   4       20.86       14.49      0.29 o 
   3   0   4        2.08        2.67      0.18 o 
   4   0   4      200.28      202.25     12.89 o 
   5   0   4       33.40       35.68      0.70 o 
  -5   1   4       13.03       11.30      4.54 o 
  -4   1   4        1.52        1.47      0.39 o 
  -3   1   4      188.18      178.79     26.21 o 
  -2   1   4      322.25      394.41      6.31 o 
  -1   1   4       22.24       20.04      0.39 o 
   0   1   4       18.51       17.56      0.25 o 
   1   1   4     1867.95     2116.64     61.11 o 
   2   1   4      315.35      358.97      1.87 o 
   3   1   4      404.11      400.26      2.15 o 
   4   1   4      161.71      163.18      7.53 o 
   5   1   4       12.21        8.96      0.27 o 
  -5   2   4       24.71       19.14      7.68 o 
  -4   2   4       14.91       13.59      4.99 o 
  -3   2   4        5.04        3.53      0.59 o 
  -2   2   4        0.07       -0.13      0.14 o 
  -1   2   4       69.55       78.04      0.57 o 
   0   2   4      433.30      401.26      2.97 o 
   1   2   4      259.31      267.62      3.69 o 
   2   2   4        7.24        7.24      0.19 o 
   3   2   4      282.33      292.34      2.69 o 
   4   2   4        4.41        3.61      0.31 o 
  -5   3   4        3.69        2.69      0.70 o 
  -4   3   4        1.46        1.06      0.21 o 
  -3   3   4        5.42        4.28      0.18 o 
  -2   3   4      126.66      123.70      0.88 o 
  -1   3   4       15.36       16.05      0.28 o 
   0   3   4     1433.34     1475.57      5.75 o 
   1   3   4      335.67      385.28      2.60 o 
   2   3   4       11.15        8.53      0.24 o 
   3   3   4      287.62      307.08      1.91 o 
   4   3   4       35.87       37.36      0.86 o 
  -5   4   4        9.30        7.90      1.62 o 
  -4   4   4        7.50        6.17      0.89 o 
  -3   4   4      104.01      124.12      6.03 o 
  -2   4   4        2.48        0.40      0.11 o 
  -1   4   4       34.25       39.14      0.48 o 
   0   4   4      242.71      259.77      2.27 o 
   1   4   4        2.54        2.92      0.13 o 
   2   4   4       45.54       45.83      0.66 o 
   3   4   4       16.15       17.91      0.38 o 
   4   4   4        0.16       -0.19      0.24 o 
  -5   5   4        9.81        9.01      1.17 o 
  -4   5   4       11.24       13.57      2.00 o 
  -3   5   4        1.39        1.98      0.17 o 
  -2   5   4        0.32        0.88      0.12 o 
  -1   5   4      124.05      129.08      0.96 o 
   0   5   4       27.42       23.40      0.43 o 
   1   5   4       31.89       30.37      0.52 o 
   2   5   4       47.94       50.57      0.75 o 
   3   5   4       27.07       27.25      0.57 o 
   4   5   4        7.53        7.90      0.19 o 
  -5   6   4        0.84        0.92      0.18 o 
  -4   6   4      114.66      120.27      8.64 o 
  -3   6   4       45.32       45.84      0.73 o 
  -2   6   4       61.59       65.17      0.78 o 
  -1   6   4      156.46      183.51      1.27 o 
   0   6   4       61.50       55.75      0.70 o 
   1   6   4       31.08       28.75      0.55 o 
   2   6   4      148.06      149.04      1.67 o 
   3   6   4        0.79        1.33      0.15 o 
  -5   7   4        1.93        1.31      0.21 o 
  -4   7   4        0.02        0.11      0.20 o 
  -3   7   4       24.29       24.32      0.48 o 
  -2   7   4        4.81        6.68      0.22 o 
  -1   7   4       32.42       34.37      0.59 o 
   0   7   4        2.52        3.45      0.17 o 
   1   7   4      135.93      123.54      2.59 o 
   2   7   4       56.89       54.03      0.78 o 
   3   7   4        0.35        0.54      0.12 o 
  -4   8   4        7.42        6.54      0.52 o 
  -3   8   4       21.91       19.88      0.99 o 
  -2   8   4        1.38        1.13      0.17 o 
  -1   8   4       24.34       24.20      0.49 o 
   0   8   4        1.18        1.26      0.17 o 
   1   8   4       88.14       89.29      1.01 o 
   2   8   4        0.11        0.08      0.13 o 
   3   8   4        2.47        2.33      0.16 o 
  -4   9   4        4.71        4.09      0.52 o 
  -3   9   4        3.68        3.51      0.18 o 
  -2   9   4       19.06       19.21      0.72 o 
  -1   9   4       47.31       46.67      1.61 o 
   0   9   4      200.88      195.27      5.49 o 
   1   9   4       12.70       10.91      0.27 o 
   2   9   4        3.84        4.03      0.34 o 
  -3  10   4        9.12        8.94      0.59 o 
  -2  10   4        6.92        7.57      0.23 o 
  -1  10   4        4.69        4.62      0.37 o 
   0  10   4        0.00        0.11      0.16 o 
   1  10   4        0.18       -0.15      0.15 o 
  -2  11   4       10.77       11.00      0.23 o 
  -1  11   4       27.47       24.64      0.45 o 
   0  11   4        2.99        2.48      0.13 o 
   0 -11   5        0.15        0.30      0.11 o 
   1 -11   5        4.92        4.13      0.15 o 
  -1 -10   5        0.07       -0.01      0.42 o 
   0 -10   5        2.67        3.44      0.17 o 
   1 -10   5        2.85        3.96      0.33 o 
   2 -10   5        0.34        0.53      0.15 o 
  -2  -9   5        0.51        0.32      0.13 o 
  -1  -9   5        0.03       -0.18      0.19 o 
   0  -9   5        6.78        8.45      1.18 o 
   1  -9   5        0.87        1.55      0.19 o 
   2  -9   5        0.67        0.66      0.15 o 
   3  -9   5       14.09       12.10      1.52 o 
  -3  -8   5        0.27        0.51      0.10 o 
  -2  -8   5        0.99        1.47      0.18 o 
  -1  -8   5        0.79        0.09      0.22 o 
   0  -8   5       29.68       25.83      0.50 o 
   1  -8   5        2.97        4.69      0.22 o 
   2  -8   5        2.91        3.57      0.21 o 
   3  -8   5        0.44        0.23      0.14 o 
  -3  -7   5        2.92        1.73      0.17 o 
  -2  -7   5        0.10        0.00      0.18 o 
  -1  -7   5        0.31        0.68      0.15 o 
   0  -7   5        0.14        0.36      0.24 o 
   1  -7   5        0.05        0.15      0.21 o 
   2  -7   5       32.86       36.93      2.35 o 
   3  -7   5        0.01       -0.21      0.21 o 
   4  -7   5        1.57        0.82      0.24 o 
  -4  -6   5        0.13        0.31      0.13 o 
  -3  -6   5        0.37        0.85      0.15 o 
  -2  -6   5       13.21       15.33      0.34 o 
  -1  -6   5      140.51      133.06      2.60 o 
   0  -6   5       18.45       20.56      0.59 o 
   1  -6   5       85.89       94.78      1.11 o 
   2  -6   5       46.83       48.77      0.92 o 
   3  -6   5       14.08       14.04      0.36 o 
   4  -6   5        7.07        8.61      0.90 o 
  -4  -5   5        0.78        1.40      0.14 o 
  -3  -5   5        0.15        0.27      0.17 o 
  -2  -5   5       48.25       50.55      1.46 o 
  -1  -5   5       40.29       42.22      0.61 o 
   0  -5   5       11.39       11.95      0.26 o 
   1  -5   5        4.04        5.30      0.19 o 
   2  -5   5       10.87        9.92      0.33 o 
   3  -5   5        4.98        5.25      0.22 o 
   4  -5   5        2.32        1.77      0.23 o 
  -4  -4   5        3.79        4.94      0.21 o 
  -3  -4   5       30.03       35.54      1.46 o 
  -2  -4   5       54.88       54.88      1.94 o 
  -1  -4   5      234.03      225.76      6.95 o 
   0  -4   5      431.40      430.23      4.83 o 
   1  -4   5      302.40      281.44      2.24 o 
   2  -4   5       21.37       21.74      0.47 o 
   3  -4   5        4.36        3.79      0.46 o 
   4  -4   5        2.58        2.05      0.41 o 
  -5  -3   5        3.13        2.46      0.14 o 
  -4  -3   5        0.41        0.46      0.15 o 
  -3  -3   5      166.91      187.31      3.19 o 
  -2  -3   5      287.05      280.34      4.09 o 
  -1  -3   5      392.76      349.22     10.83 o 
   0  -3   5        0.23        0.22      0.11 o 
   1  -3   5        6.50        9.40      0.21 o 
   2  -3   5       18.53       16.45      0.41 o 
   3  -3   5      202.95      221.06      2.27 o 
   4  -3   5       30.40       32.08      3.36 o 
  -5  -2   5       12.05       10.81      0.23 o 
  -4  -2   5        0.00        0.01      0.21 o 
  -3  -2   5       34.60       36.77      1.74 o 
  -2  -2   5      173.79      164.64      3.85 o 
  -1  -2   5        0.34        0.84      0.10 o 
   0  -2   5        1.28        0.87      0.12 o 
   1  -2   5       80.78       80.76      0.68 o 
   2  -2   5       20.28       26.21      0.92 o 
   3  -2   5        0.49        0.10      0.25 o 
   4  -2   5        0.00       -0.19      0.22 o 
  -5  -1   5        1.46        1.72      0.16 o 
  -4  -1   5       52.68       59.21      0.86 o 
  -3  -1   5        0.01        0.33      0.25 o 
  -2  -1   5       14.87        9.83      0.21 o 
  -1  -1   5      134.40      156.57      4.91 o 
   0  -1   5      420.28      393.49      5.81 o 
   1  -1   5      101.12      100.05      0.74 o 
   2  -1   5      415.12      476.14      7.70 o 
   3  -1   5      200.79      203.67      3.53 o 
   4  -1   5       13.20       11.48      0.61 o 
  -5   0   5       31.54       30.86      5.68 o 
  -4   0   5       47.73       55.51      6.09 o 
  -3   0   5        1.04        2.12      0.16 o 
  -2   0   5       13.46       19.81      0.36 o 
  -1   0   5     1510.10     1628.02     53.18 o 
   0   0   5      412.36      410.53      4.38 o 
   1   0   5      165.43      170.42      1.13 o 
   2   0   5       15.99       18.43      0.34 o 
   3   0   5      134.64      137.04      1.83 o 
   4   0   5       10.74       10.82      0.57 o 
  -5   1   5       15.45       12.44      3.27 o 
  -4   1   5       33.78       36.79      6.22 o 
  -3   1   5        3.21        2.34      0.20 o 
  -2   1   5      137.78      156.45      0.99 o 
  -1   1   5      451.77      498.04      6.77 o 
   0   1   5      658.09      683.80      8.30 o 
   1   1   5      362.67      417.53      2.68 o 
   2   1   5       11.39        6.87      0.35 o 
   3   1   5        0.65        0.33      0.24 o 
   4   1   5      131.34      136.11      8.82 o 
  -5   2   5       72.98       66.84     16.86 o 
  -4   2   5       71.00       62.64     11.28 o 
  -3   2   5       70.83       80.31      4.71 o 
  -2   2   5      428.62      540.52      8.84 o 
  -1   2   5      284.70      292.76      3.54 o 
   0   2   5        7.55        6.64      0.32 o 
   1   2   5      122.30      139.12      1.82 o 
   2   2   5        2.74        2.50      0.15 o 
   3   2   5        2.49        3.18      0.21 o 
   4   2   5       24.20       24.99      0.72 o 
  -5   3   5        1.93        2.45      0.73 o 
  -4   3   5       21.71       26.14      5.28 o 
  -3   3   5       30.07       30.63      1.07 o 
  -2   3   5        0.10        0.84      0.12 o 
  -1   3   5      350.98      387.72      4.34 o 
   0   3   5       39.68       44.56      0.61 o 
   1   3   5       37.23       40.61      0.53 o 
   2   3   5        3.45        8.89      1.16 o 
   3   3   5        2.21        2.25      0.19 o 
   4   3   5        3.97        5.42      0.28 o 
  -5   4   5        2.75        2.48      0.48 o 
  -4   4   5      234.39      254.73     30.34 o 
  -3   4   5      174.35      195.79      8.70 o 
  -2   4   5       39.24       43.88      0.58 o 
  -1   4   5      181.89      219.56      1.26 o 
   0   4   5       30.87       24.88      0.41 o 
   1   4   5        4.23        2.93      0.23 o 
   2   4   5       16.12       15.25      0.34 o 
   3   4   5       19.42       21.58      0.70 o 
   4   4   5        8.77        9.63      0.21 o 
  -5   5   5        7.38        5.99      0.59 o 
  -4   5   5        0.41        0.38      0.19 o 
  -3   5   5        8.85        9.30      0.55 o 
  -2   5   5       54.19       69.29      0.78 o 
  -1   5   5       56.41       58.30      0.80 o 
   0   5   5       37.79       50.79      0.64 o 
   1   5   5        0.48        0.14      0.14 o 
   2   5   5      160.13      144.76      1.28 o 
   3   5   5        5.99        5.36      0.28 o 
   4   5   5       17.75       17.76      0.33 o 
  -5   6   5       11.19        9.58      0.70 o 
  -4   6   5       14.33       14.37      0.91 o 
  -3   6   5        2.46        1.99      0.18 o 
  -2   6   5        6.85        9.00      0.23 o 
  -1   6   5       33.52       36.33      0.59 o 
   0   6   5      100.63      100.77      0.98 o 
   1   6   5       62.67       65.13      0.92 o 
   2   6   5       19.13       17.61      0.55 o 
   3   6   5        0.01       -0.09      0.17 o 
  -4   7   5        1.11        0.87      0.14 o 
  -3   7   5        7.49        7.58      0.25 o 
  -2   7   5       55.14       55.26      1.52 o 
  -1   7   5       59.37       62.52      1.50 o 
   0   7   5       97.85       98.53      1.66 o 
   1   7   5       20.23       17.02      0.36 o 
   2   7   5        0.02        0.18      0.13 o 
   3   7   5        5.83        5.74      0.22 o 
  -4   8   5        4.42        4.33      0.47 o 
  -3   8   5       38.75       40.20      0.67 o 
  -2   8   5        9.85       11.90      0.29 o 
  -1   8   5        1.85        1.47      0.16 o 
   0   8   5       23.25       27.43      0.95 o 
   1   8   5       13.18       12.93      0.29 o 
   2   8   5        5.64        5.13      0.22 o 
  -4   9   5        0.62        0.33      0.10 o 
  -3   9   5       15.03       14.72      0.95 o 
  -2   9   5        6.39        6.70      0.33 o 
  -1   9   5        5.39        6.79      0.55 o 
   0   9   5        4.52        4.75      0.31 o 
   1   9   5        1.00        0.97      0.13 o 
   2   9   5        0.10        0.04      0.13 o 
  -3  10   5        5.62        4.83      0.42 o 
  -2  10   5        4.39        4.93      0.23 o 
  -1  10   5        1.31        0.69      0.18 o 
   0  10   5        5.75        4.75      0.18 o 
   1  10   5        2.21        2.04      0.12 o 
  -2  11   5        0.19        0.08      0.13 o 
  -1  11   5        0.07       -0.04      0.14 o 
  -1 -10   6        0.45        0.39      0.22 o 
   0 -10   6       15.70       14.10      0.46 o 
   1 -10   6       42.15       45.11      1.12 o 
   2 -10   6        2.87        3.53      0.14 o 
  -2  -9   6        0.44        0.51      0.12 o 
  -1  -9   6        0.87        1.30      0.14 o 
   0  -9   6        0.89        1.54      0.36 o 
   1  -9   6        0.12        0.13      0.20 o 
   2  -9   6        5.00        4.69      0.39 o 
   3  -9   6        0.02        0.09      0.18 o 
  -3  -8   6        2.70        3.00      0.14 o 
  -2  -8   6        0.70        0.34      0.14 o 
  -1  -8   6       78.93       74.82      1.44 o 
   0  -8   6      119.11      118.50      2.62 o 
   1  -8   6       17.58       18.96      0.41 o 
   2  -8   6        8.99        9.97      0.93 o 
   3  -8   6       26.30       23.81      1.48 o 
  -3  -7   6        0.18        0.36      0.14 o 
  -2  -7   6        9.48       11.03      0.28 o 
  -1  -7   6       78.79       82.55      3.09 o 
   0  -7   6       20.90       22.83      1.91 o 
   1  -7   6        5.62        7.15      0.60 o 
   2  -7   6       10.34        9.44      0.27 o 
   3  -7   6        0.02       -0.07      0.22 o 
   4  -7   6        0.17        0.03      0.20 o 
  -4  -6   6        0.30       -0.16      0.25 o 
  -3  -6   6        0.08       -0.28      0.40 o 
  -2  -6   6       41.99       41.67      2.06 o 
  -1  -6   6       84.34       77.40      3.16 o 
   0  -6   6       63.17       58.00      2.47 o 
   1  -6   6       33.74       32.19      1.88 o 
   2  -6   6        5.09        5.76      0.22 o 
   3  -6   6        0.03        0.20      0.20 o 
   4  -6   6        3.89        3.05      0.71 o 
  -4  -5   6        0.55        0.16      0.14 o 
  -3  -5   6       20.68       21.05      0.43 o 
  -2  -5   6      298.27      307.06      8.86 o 
  -1  -5   6        3.83        4.16      0.19 o 
   0  -5   6       19.81       16.34      0.34 o 
   1  -5   6       51.91       49.36      0.69 o 
   2  -5   6       36.18       39.81      0.90 o 
   3  -5   6       16.81       17.76      1.06 o 
   4  -5   6        6.87        6.42      0.80 o 
  -4  -4   6        0.10       -0.17      0.19 o 
  -3  -4   6        2.67        1.91      0.25 o 
  -2  -4   6        1.08        1.00      0.25 o 
  -1  -4   6       20.70       18.83      1.23 o 
   0  -4   6        0.53        0.14      0.29 o 
   1  -4   6       40.09       44.51      0.61 o 
   2  -4   6       18.74       22.63      0.64 o 
   3  -4   6        1.18        0.27      0.20 o 
   4  -4   6        6.67        5.93      0.79 o 
  -5  -3   6        0.10       -0.15      0.15 o 
  -4  -3   6        1.63        1.87      0.17 o 
  -3  -3   6       57.16       50.69      1.34 o 
  -2  -3   6       19.53       18.25      0.57 o 
  -1  -3   6        0.22        0.26      0.11 o 
   0  -3   6      102.85      100.91      2.19 o 
   1  -3   6       86.35       85.56      0.80 o 
   2  -3   6       92.81       96.22      0.98 o 
   3  -3   6       92.15      102.26      4.90 o 
   4  -3   6        6.48        6.39      1.13 o 
  -5  -2   6        4.21        3.78      0.21 o 
  -4  -2   6       33.95       35.59      0.65 o 
  -3  -2   6      145.56      160.33      5.35 o 
  -2  -2   6      178.81      155.64      2.76 o 
  -1  -2   6      509.14      533.46     21.61 o 
   0  -2   6       90.97       94.07      1.19 o 
   1  -2   6       68.04       60.93      1.46 o 
   2  -2   6        0.15       -0.09      0.17 o 
   3  -2   6        5.97        7.29      0.25 o 
   4  -2   6        1.86        1.70      0.19 o 
  -5  -1   6        0.73        0.63      0.14 o 
  -4  -1   6       74.45       86.88      1.01 o 
  -3  -1   6      113.08      108.88      1.35 o 
  -2  -1   6       25.12       22.88      1.00 o 
  -1  -1   6      118.65      116.04      4.36 o 
   0  -1   6      349.16      349.59      1.77 o 
   1  -1   6       42.23       40.71      0.52 o 
   2  -1   6       19.87       22.56      0.48 o 
   3  -1   6        5.42        6.64      0.24 o 
   4  -1   6       50.00       46.40      6.20 o 
  -5   0   6       37.59       36.58      2.45 o 
  -4   0   6      299.08      308.66     11.17 o 
  -3   0   6       64.46       56.52      0.73 o 
  -2   0   6      334.42      380.35      5.77 o 
  -1   0   6      242.93      284.92      4.22 o 
   0   0   6      227.92      210.54      2.46 o 
   1   0   6      172.41      162.40      2.57 o 
   2   0   6        6.79        8.23      0.43 o 
   3   0   6        0.11       -0.21      0.21 o 
   4   0   6        0.00        0.02      0.28 o 
  -5   1   6       69.64       67.27      8.16 o 
  -4   1   6      141.18      154.86      9.53 o 
  -3   1   6       30.24       30.59      1.12 o 
  -2   1   6        1.16        0.90      0.12 o 
  -1   1   6        7.57        5.40      0.15 o 
   0   1   6        0.00       -0.05      0.12 o 
   1   1   6        0.00        0.04      0.14 o 
   2   1   6        4.95        5.22      0.19 o 
   3   1   6       59.16       53.99      0.79 o 
   4   1   6        7.11        6.57      0.31 o 
  -5   2   6       15.64       11.53      2.16 o 
  -4   2   6      180.90      191.97     18.19 o 
  -3   2   6      130.22      140.62      1.36 o 
  -2   2   6        5.01        9.40      0.21 o 
  -1   2   6        0.08        0.05      0.13 o 
   0   2   6        0.54        3.65      0.13 o 
   1   2   6      180.46      172.12      1.15 o 
   2   2   6       13.64       13.97      0.48 o 
   3   2   6        3.01        3.22      0.19 o 
   4   2   6        0.57        0.36      0.17 o 
  -5   3   6       46.62       44.87      6.66 o 
  -4   3   6        9.54       11.84      0.65 o 
  -3   3   6       33.97       36.98      0.62 o 
  -2   3   6       32.65       36.05      0.53 o 
  -1   3   6        5.77        9.86      0.22 o 
   0   3   6       99.53      104.59      0.85 o 
   1   3   6       87.54       80.58      0.81 o 
   2   3   6       17.33       15.74      0.63 o 
   3   3   6        6.57        8.16      0.25 o 
   4   3   6        8.50        8.60      0.19 o 
  -5   4   6       15.54       15.62      1.55 o 
  -4   4   6       19.20       18.85      1.41 o 
  -3   4   6       15.15       16.63      1.18 o 
  -2   4   6       99.60      114.82      1.00 o 
  -1   4   6       57.31       50.33      1.42 o 
   0   4   6       19.86       18.96      0.41 o 
   1   4   6        0.77        0.23      0.15 o 
   2   4   6       64.77       65.05      1.34 o 
   3   4   6        2.59        2.01      0.18 o 
   4   4   6        1.19        1.44      0.14 o 
  -5   5   6       10.79       11.12      1.12 o 
  -4   5   6       12.43       11.05      0.76 o 
  -3   5   6       15.96       18.03      0.39 o 
  -2   5   6        0.51        0.75      0.14 o 
  -1   5   6      287.75      314.70      1.76 o 
   0   5   6       80.39       69.41      0.79 o 
   1   5   6       18.15       15.96      0.33 o 
   2   5   6        2.35        1.76      0.19 o 
   3   5   6        1.50        1.67      0.14 o 
  -5   6   6        6.61        6.93      0.75 o 
  -4   6   6       35.78       36.35      1.25 o 
  -3   6   6       22.10       18.76      0.82 o 
  -2   6   6       11.43       11.63      0.27 o 
  -1   6   6        2.58        2.83      0.18 o 
   0   6   6       81.32       72.52      0.88 o 
   1   6   6        0.57        0.85      0.19 o 
   2   6   6        0.77        0.66      0.14 o 
   3   6   6        0.03        0.12      0.12 o 
  -4   7   6        0.39        0.67      0.13 o 
  -3   7   6       12.42       13.13      0.30 o 
  -2   7   6       17.26       16.82      0.36 o 
  -1   7   6       37.28       38.29      0.91 o 
   0   7   6        9.98        8.74      0.26 o 
   1   7   6        0.34        0.70      0.13 o 
   2   7   6        0.01       -0.09      0.17 o 
  -4   8   6        0.67        0.61      0.21 o 
  -3   8   6        3.14        3.25      0.29 o 
  -2   8   6        0.00       -0.01      0.28 o 
  -1   8   6       14.66       19.02      1.02 o 
   0   8   6       10.09        9.81      0.27 o 
   1   8   6        1.62        1.51      0.15 o 
   2   8   6        3.19        2.49      0.14 o 
  -3   9   6        0.00        0.05      0.25 o 
  -2   9   6        1.64        1.45      0.15 o 
  -1   9   6        3.03        2.40      0.21 o 
   0   9   6        0.89        0.93      0.14 o 
   1   9   6        2.53        2.40      0.14 o 
  -3  10   6        0.11       -0.05      0.20 o 
  -2  10   6        0.58        0.44      0.10 o 
  -1  10   6        2.01        2.00      0.19 o 
   0  10   6        0.00       -0.15      0.15 o 
  -1 -10   7        1.63        1.23      0.11 o 
   0 -10   7       24.27       21.24      0.97 o 
   1 -10   7        8.31        7.06      0.20 o 
  -2  -9   7        2.46        3.14      0.14 o 
  -1  -9   7        3.66        4.10      0.18 o 
   0  -9   7       35.79       35.21      0.59 o 
   1  -9   7        5.91        6.36      0.64 o 
   2  -9   7        0.71        0.61      0.12 o 
  -3  -8   7        0.94        1.42      0.11 o 
  -2  -8   7        3.24        2.95      0.23 o 
  -1  -8   7        7.06        6.30      0.23 o 
   0  -8   7        0.05        0.03      0.23 o 
   1  -8   7        0.01        0.04      0.19 o 
   2  -8   7        0.51        0.54      0.14 o 
   3  -8   7        3.96        5.16      0.56 o 
  -3  -7   7        2.24        1.77      0.18 o 
  -2  -7   7        8.26        8.37      0.57 o 
  -1  -7   7       44.06       43.44      0.88 o 
   0  -7   7        0.22        0.54      0.16 o 
   1  -7   7        0.05       -0.05      0.19 o 
   2  -7   7        1.58        1.26      0.16 o 
   3  -7   7        1.26        2.21      0.37 o 
  -4  -6   7        8.19        9.44      0.20 o 
  -3  -6   7        5.18        4.49      0.43 o 
  -2  -6   7        3.52        4.10      0.33 o 
  -1  -6   7       91.42       91.99      2.23 o 
   0  -6   7        2.52        2.93      0.18 o 
   1  -6   7        6.65        6.20      0.22 o 
   2  -6   7        9.85       11.41      0.34 o 
   3  -6   7        0.06       -0.06      0.16 o 
  -4  -5   7        0.53        0.91      0.18 o 
  -3  -5   7        1.46        0.97      0.15 o 
  -2  -5   7        4.65        5.59      0.36 o 
  -1  -5   7        7.58        7.39      0.77 o 
   0  -5   7        0.00        1.58      0.18 o 
   1  -5   7        6.86        7.43      0.23 o 
   2  -5   7        9.38       10.04      0.43 o 
   3  -5   7        1.92        1.86      0.17 o 
   4  -5   7       14.43       13.74      2.43 o 
  -4  -4   7        0.31        0.41      0.17 o 
  -3  -4   7       30.05       32.78      1.13 o 
  -2  -4   7      311.80      306.22      9.78 o 
  -1  -4   7       32.15       29.84      0.95 o 
   0  -4   7        1.47        2.25      0.20 o 
   1  -4   7       10.51       10.11      0.31 o 
   2  -4   7        2.83        3.97      0.20 o 
   3  -4   7        6.70        6.54      0.24 o 
   4  -4   7        1.75        1.97      0.28 o 
  -4  -3   7       19.68       21.36      0.43 o 
  -3  -3   7      144.05      150.51      5.33 o 
  -2  -3   7        5.75        6.18      0.22 o 
  -1  -3   7       45.07       43.82      1.59 o 
   0  -3   7       89.77       83.53      0.81 o 
   1  -3   7       48.62       59.14      0.79 o 
   2  -3   7        1.30        1.41      0.17 o 
   3  -3   7        8.95        8.74      0.29 o 
   4  -3   7       13.01       12.00      1.88 o 
  -5  -2   7        1.03        0.46      0.22 o 
  -4  -2   7       88.29       91.15      1.53 o 
  -3  -2   7      101.55       96.54      3.58 o 
  -2  -2   7       27.82       31.38      0.90 o 
  -1  -2   7        0.61        1.19      0.12 o 
   0  -2   7        0.78        0.93      0.12 o 
   1  -2   7       17.56       15.37      0.44 o 
   2  -2   7       15.08       12.17      0.28 o 
   3  -2   7       34.14       37.58      1.61 o 
   4  -2   7        5.82        6.51      0.78 o 
  -5  -1   7       15.08       13.29      0.29 o 
  -4  -1   7      172.13      177.37      2.48 o 
  -3  -1   7       73.93       77.76      1.73 o 
  -2  -1   7      130.07      141.43      3.70 o 
  -1  -1   7       16.42       21.60      0.40 o 
   0  -1   7        4.22        2.93      0.14 o 
   1  -1   7        0.18        0.62      0.12 o 
   2  -1   7        7.15        9.15      0.38 o 
   3  -1   7      112.77      115.41      4.64 o 
   4  -1   7       14.54       13.61      1.78 o 
  -5   0   7       15.83       13.33      0.29 o 
  -4   0   7       45.80       50.28      0.77 o 
  -3   0   7       44.60       51.92      0.73 o 
  -2   0   7        1.68        2.06      0.14 o 
  -1   0   7        0.81        0.41      0.25 o 
   0   0   7       36.03       40.79      0.67 o 
   1   0   7      179.50      158.10      1.14 o 
   2   0   7       37.53       40.39      1.18 o 
   3   0   7       93.94       92.39      2.11 o 
   4   0   7        3.46        4.14      0.43 o 
  -5   1   7       35.39       36.02      1.54 o 
  -4   1   7        0.50        0.10      0.19 o 
  -3   1   7       11.17       11.58      0.27 o 
  -2   1   7       76.89       74.86      0.77 o 
  -1   1   7      131.31      125.41      1.90 o 
   0   1   7       18.83       15.29      0.29 o 
   1   1   7       56.86       53.19      0.77 o 
   2   1   7        0.00       -0.01      0.13 o 
   3   1   7        2.83        3.20      0.19 o 
   4   1   7        3.88        4.46      0.20 o 
  -5   2   7        0.17        0.69      0.14 o 
  -4   2   7       29.44       28.03      1.33 o 
  -3   2   7        1.85        0.91      0.31 o 
  -2   2   7      236.79      264.94      1.56 o 
  -1   2   7       19.34       21.31      0.89 o 
   0   2   7        2.10        1.26      0.12 o 
   1   2   7       19.76       19.40      0.37 o 
   2   2   7       19.73       26.27      0.85 o 
   3   2   7       12.13       11.45      0.28 o 
   4   2   7        0.94        1.21      0.12 o 
  -5   3   7       33.03       38.17      2.18 o 
  -4   3   7       22.77       22.26      0.45 o 
  -3   3   7        3.20        2.90      0.18 o 
  -2   3   7        7.25        9.93      0.23 o 
  -1   3   7       81.63       91.80      0.85 o 
   0   3   7       13.26       12.13      0.26 o 
   1   3   7        6.57        7.25      0.21 o 
   2   3   7       17.62       19.27      0.43 o 
   3   3   7        0.38       -0.11      0.19 o 
   4   3   7       16.53       18.04      0.47 o 
  -5   4   7       10.03       10.46      0.97 o 
  -4   4   7        0.22        0.35      0.22 o 
  -3   4   7        1.34        0.75      0.15 o 
  -2   4   7       10.20       10.29      0.25 o 
  -1   4   7        0.02       -0.17      0.17 o 
   0   4   7       26.48       27.08      0.50 o 
   1   4   7       17.99       17.77      0.39 o 
   2   4   7        8.00        7.56      0.24 o 
   3   4   7        5.82        7.77      0.42 o 
  -5   5   7        2.41        1.88      0.26 o 
  -4   5   7        1.84        1.98      0.33 o 
  -3   5   7        5.24        4.57      0.19 o 
  -2   5   7        0.01        0.13      0.14 o 
  -1   5   7       66.33       65.18      1.25 o 
   0   5   7        2.49        1.71      0.19 o 
   1   5   7        3.81        4.27      0.41 o 
   2   5   7        2.91        5.35      0.28 o 
   3   5   7       16.15       16.82      0.32 o 
  -4   6   7       11.24       10.29      0.57 o 
  -3   6   7        0.39        0.66      0.25 o 
  -2   6   7        2.51        2.25      0.17 o 
  -1   6   7        2.51        2.09      0.18 o 
   0   6   7       37.53       36.21      1.28 o 
   1   6   7        7.51        5.88      0.21 o 
   2   6   7        0.03        0.18      0.29 o 
   3   6   7        8.14       11.71      0.25 o 
  -4   7   7        8.99        7.96      0.28 o 
  -3   7   7        3.11        3.23      0.19 o 
  -2   7   7        6.22        5.41      0.22 o 
  -1   7   7        0.05       -0.05      0.21 o 
   0   7   7       67.11       65.51      0.87 o 
   1   7   7        0.07        0.06      0.20 o 
   2   7   7        0.06        0.13      0.22 o 
  -4   8   7        2.48        2.53      0.15 o 
  -3   8   7        0.09        0.10      0.15 o 
  -2   8   7       10.45        8.36      0.76 o 
  -1   8   7        1.56        1.53      0.17 o 
   0   8   7       16.92       17.21      0.44 o 
   1   8   7        0.37        0.44      0.12 o 
   2   8   7       19.87       23.23      0.46 o 
  -3   9   7        0.65        0.75      0.12 o 
  -2   9   7        5.56        4.09      0.18 o 
  -1   9   7        9.22        8.03      0.23 o 
   0   9   7        2.96        2.56      0.15 o 
   1   9   7        4.87        4.88      0.15 o 
  -2  10   7        2.21        2.16      0.12 o 
  -1  10   7        1.68        1.11      0.11 o 
   0  10   7        0.17        0.09      0.11 o 
  -1  -9   8        0.15        0.23      0.20 o 
   0  -9   8        2.71        3.47      0.17 o 
   1  -9   8        0.33        0.23      0.13 o 
   2  -9   8        0.69        0.96      0.25 o 
  -2  -8   8        2.24        1.81      0.14 o 
  -1  -8   8        8.31        8.60      0.23 o 
   0  -8   8       16.78       16.93      0.48 o 
   1  -8   8        1.33        1.59      0.16 o 
   2  -8   8        0.39        0.69      0.12 o 
  -3  -7   8        0.69        0.88      0.11 o 
  -2  -7   8        0.18        0.27      0.17 o 
  -1  -7   8        3.98        2.46      0.33 o 
   0  -7   8        0.02        0.12      0.23 o 
   1  -7   8        1.26        0.91      0.25 o 
   2  -7   8        1.17        0.96      0.34 o 
   3  -7   8        0.41        0.37      0.12 o 
  -3  -6   8        0.79        0.85      0.18 o 
  -2  -6   8       37.11       35.03      2.29 o 
  -1  -6   8       29.12       25.51      1.31 o 
   0  -6   8        3.54        3.08      0.19 o 
   1  -6   8       15.07       13.59      0.57 o 
   2  -6   8        0.64        1.34      0.16 o 
   3  -6   8        0.97        1.41      0.17 o 
  -4  -5   8        6.89        5.85      0.34 o 
  -3  -5   8        4.54        3.93      0.39 o 
  -2  -5   8        9.75       10.03      0.26 o 
  -1  -5   8        0.18        0.63      0.15 o 
   0  -5   8        9.79       13.74      0.33 o 
   1  -5   8       18.83       20.53      0.43 o 
   2  -5   8        2.63        2.51      0.19 o 
   3  -5   8        2.40        2.24      0.17 o 
  -4  -4   8        6.41        7.15      0.20 o 
  -3  -4   8       35.78       32.72      1.29 o 
  -2  -4   8        2.55        3.60      0.20 o 
  -1  -4   8        0.59        0.54      0.13 o 
   0  -4   8       11.57        9.13      0.24 o 
   1  -4   8        5.71        6.16      0.22 o 
   2  -4   8        1.35        1.00      0.17 o 
   3  -4   8        0.01       -0.14      0.28 o 
   4  -4   8        0.09        0.49      0.14 o 
  -4  -3   8        8.19        6.48      0.46 o 
  -3  -3   8       26.30       32.40      1.57 o 
  -2  -3   8        3.46        4.47      0.19 o 
  -1  -3   8        7.17        6.82      0.38 o 
   0  -3   8        0.83        0.33      0.13 o 
   1  -3   8        1.26        1.20      0.16 o 
   2  -3   8        7.62        8.31      0.25 o 
   3  -3   8       59.81       60.57      4.06 o 
   4  -3   8       10.89       10.28      1.29 o 
  -4  -2   8       28.94       27.49      1.11 o 
  -3  -2   8        0.01        0.16      0.14 o 
  -2  -2   8        2.58        3.62      0.22 o 
  -1  -2   8       67.19       66.36      3.10 o 
   0  -2   8       45.31       38.40      0.86 o 
   1  -2   8        3.31        3.97      0.22 o 
   2  -2   8        9.21        7.83      0.28 o 
   3  -2   8       60.53       61.04      4.13 o 
   4  -2   8       10.17       10.22      0.85 o 
  -5  -1   8        0.96        0.95      0.12 o 
  -4  -1   8        4.59        4.90      0.30 o 
  -3  -1   8        0.35        0.30      0.33 o 
  -2  -1   8        6.88        8.03      0.22 o 
  -1  -1   8      157.00      143.28      4.81 o 
   0  -1   8       69.26       62.32      0.88 o 
   1  -1   8      272.28      258.45      3.10 o 
   2  -1   8       49.30       47.81      0.82 o 
   3  -1   8        0.03       -0.10      0.31 o 
   4  -1   8       28.81       30.66      3.15 o 
  -5   0   8        5.63        6.28      0.17 o 
  -4   0   8        2.86        2.26      0.29 o 
  -3   0   8        5.81        6.75      0.25 o 
  -2   0   8        0.88        1.09      0.24 o 
  -1   0   8        1.96        2.36      0.14 o 
   0   0   8        7.53        9.19      0.30 o 
   1   0   8        7.88        7.06      0.28 o 
   2   0   8       26.84       24.95      0.47 o 
   3   0   8        8.95        7.53      0.56 o 
   4   0   8        0.47        0.97      0.30 o 
  -5   1   8       20.90       23.29      0.41 o 
  -4   1   8       11.73        9.71      0.26 o 
  -3   1   8        7.38        8.59      0.25 o 
  -2   1   8        0.52        0.16      0.13 o 
  -1   1   8        0.02        0.00      0.20 o 
   0   1   8      334.97      313.85      1.72 o 
   1   1   8        0.03       -0.19      0.19 o 
   2   1   8        0.03       -0.04      0.19 o 
   3   1   8        7.91       10.36      0.45 o 
   4   1   8       48.20       54.73      3.40 o 
  -5   2   8       15.94       19.06      0.77 o 
  -4   2   8        1.24        1.20      0.16 o 
  -3   2   8        0.84        1.02      0.15 o 
  -2   2   8       15.25       14.79      0.31 o 
  -1   2   8       23.64       22.81      0.45 o 
   0   2   8       52.71       57.50      0.71 o 
   1   2   8        1.54        1.56      0.15 o 
   2   2   8       14.22       13.41      0.44 o 
   3   2   8        6.45        6.23      0.63 o 
  -5   3   8        5.87        4.51      0.44 o 
  -4   3   8        0.92        1.42      0.16 o 
  -3   3   8       11.01        9.71      0.26 o 
  -2   3   8        0.41        0.82      0.14 o 
  -1   3   8        2.21        1.04      0.25 o 
   0   3   8       10.19       13.05      0.28 o 
   1   3   8       27.19       28.22      0.55 o 
   2   3   8        0.07        1.38      0.15 o 
   3   3   8        0.06        0.19      0.20 o 
  -5   4   8       17.79       18.24      1.80 o 
  -4   4   8        5.12        5.75      0.21 o 
  -3   4   8       13.77       12.43      0.29 o 
  -2   4   8       81.24       92.75      0.99 o 
  -1   4   8       53.40       40.06      0.64 o 
   0   4   8       79.73       75.49      0.88 o 
   1   4   8       17.16       11.97      0.29 o 
   2   4   8       43.96       35.32      1.10 o 
   3   4   8        2.72        4.82      0.17 o 
  -4   5   8       10.76       11.05      0.24 o 
  -3   5   8        0.81        2.07      0.17 o 
  -2   5   8        5.79        4.77      0.22 o 
  -1   5   8        8.04       10.31      0.27 o 
   0   5   8      135.89      141.10      1.25 o 
   1   5   8       10.43        7.20      0.23 o 
   2   5   8        3.92        3.23      0.25 o 
   3   5   8        0.03        0.03      0.14 o 
  -4   6   8        2.94        3.93      0.18 o 
  -3   6   8        0.02        0.11      0.21 o 
  -2   6   8        0.09        0.01      0.22 o 
  -1   6   8        7.87        8.20      0.35 o 
   0   6   8       64.45       64.71      0.86 o 
   1   6   8       16.44       14.76      0.32 o 
   2   6   8        0.60        0.19      0.11 o 
  -4   7   8        1.90        1.95      0.13 o 
  -3   7   8       31.23       32.38      0.58 o 
  -2   7   8       27.29       25.04      0.81 o 
  -1   7   8       73.28       76.49      0.93 o 
   0   7   8       55.00       50.66      1.30 o 
   1   7   8        0.03        0.01      0.14 o 
   2   7   8        2.66        2.43      0.18 o 
  -3   8   8       15.53       14.79      0.32 o 
  -2   8   8        1.99        1.87      0.18 o 
  -1   8   8       12.95       13.94      0.40 o 
   0   8   8        1.79        2.00      0.22 o 
   1   8   8        8.82        9.62      0.21 o 
  -3   9   8       16.20       14.01      0.57 o 
  -2   9   8        0.72        0.98      0.12 o 
  -1   9   8       15.43       14.78      0.31 o 
   0   9   8        1.95        1.81      0.21 o 
  -1  -9   9        1.24        2.05      0.12 o 
   0  -9   9        0.24        0.11      0.14 o 
   1  -9   9        0.02       -0.04      0.13 o 
  -2  -8   9        0.07       -0.14      0.14 o 
  -1  -8   9        0.16        0.19      0.12 o 
   0  -8   9        0.02       -0.13      0.18 o 
   1  -8   9        0.16        0.39      0.12 o 
   2  -8   9        0.57        0.69      0.11 o 
  -3  -7   9        0.37        0.51      0.12 o 
  -2  -7   9        5.77        6.56      0.54 o 
  -1  -7   9        1.49        1.44      0.15 o 
   0  -7   9        0.01        0.09      0.14 o 
   1  -7   9        0.24        0.40      0.17 o 
   2  -7   9        0.01        0.23      0.12 o 
  -3  -6   9        5.87        5.70      0.29 o 
  -2  -6   9        0.04       -0.11      0.19 o 
  -1  -6   9        0.09       -0.05      0.20 o 
   0  -6   9        1.38        1.71      0.17 o 
   1  -6   9        0.06        0.05      0.16 o 
   2  -6   9        0.58        1.21      0.16 o 
   3  -6   9       18.44       17.64      1.29 o 
  -3  -5   9        3.03        2.44      0.17 o 
  -2  -5   9        2.38        3.17      0.19 o 
  -1  -5   9        8.01        7.81      0.24 o 
   0  -5   9        2.69        3.50      0.19 o 
   1  -5   9        0.65        1.09      0.16 o 
   2  -5   9       29.56       32.33      0.66 o 
   3  -5   9       68.29       70.94      6.68 o 
  -4  -4   9       16.90       15.74      0.56 o 
  -3  -4   9        0.46        1.18      0.14 o 
  -2  -4   9        1.47        2.12      0.17 o 
  -1  -4   9       29.01       28.26      0.86 o 
   0  -4   9        0.46        0.35      0.17 o 
   1  -4   9       15.18       15.67      0.33 o 
   2  -4   9        1.17        1.69      0.19 o 
   3  -4   9        9.19       10.55      0.43 o 
  -4  -3   9        0.65        0.99      0.13 o 
  -3  -3   9        2.83        2.13      0.17 o 
  -2  -3   9        9.35       10.33      0.27 o 
  -1  -3   9        2.10        2.68      0.30 o 
   0  -3   9        7.80        7.36      0.22 o 
   1  -3   9      173.13      173.09      1.42 o 
   2  -3   9      234.54      250.06      8.10 o 
   3  -3   9        3.40        3.51      0.25 o 
  -4  -2   9       11.23       12.70      0.61 o 
  -3  -2   9        0.91        1.77      0.42 o 
  -2  -2   9        1.19        1.69      0.17 o 
  -1  -2   9       11.36       10.11      0.25 o 
   0  -2   9        1.21        1.14      0.14 o 
   1  -2   9       21.46       21.42      0.45 o 
   2  -2   9        2.44        2.57      0.20 o 
   3  -2   9        0.13        0.03      0.19 o 
  -4  -1   9        1.02        1.31      0.14 o 
  -3  -1   9        6.39        6.46      0.50 o 
  -2  -1   9        0.00        0.05      0.18 o 
  -1  -1   9        2.15        0.83      0.14 o 
   0  -1   9      200.91      193.72      1.40 o 
   1  -1   9       83.19       89.98      0.99 o 
   2  -1   9       30.07       26.28      0.54 o 
   3  -1   9        2.94        3.93      0.36 o 
  -4   0   9        1.46        1.64      0.17 o 
  -3   0   9        3.14        3.81      0.20 o 
  -2   0   9        7.42        4.23      0.19 o 
  -1   0   9        0.06        0.14      0.16 o 
   0   0   9        4.28        3.43      0.29 o 
   1   0   9       76.29       74.33      1.61 o 
   2   0   9       13.33       13.20      0.31 o 
   3   0   9       23.14       21.27      1.57 o 
  -5   1   9        1.76        1.18      0.12 o 
  -4   1   9        5.44        6.64      0.22 o 
  -3   1   9       10.00       11.10      0.28 o 
  -2   1   9        3.75        6.53      0.22 o 
  -1   1   9        3.54        3.77      0.21 o 
   0   1   9      175.86      163.31      3.16 o 
   1   1   9        4.29        4.30      0.19 o 
   2   1   9        9.33        5.15      0.22 o 
   3   1   9        0.07       -0.09      0.18 o 
  -5   2   9        1.50        1.52      0.12 o 
  -4   2   9        0.00        0.02      0.18 o 
  -3   2   9       10.64       11.05      0.94 o 
  -2   2   9       18.11       22.59      0.44 o 
  -1   2   9       34.53       34.53      0.81 o 
   0   2   9        3.79        3.74      0.21 o 
   1   2   9        0.22        0.47      0.16 o 
   2   2   9       94.35       76.05      0.92 o 
   3   2   9        0.33        0.00      0.19 o 
  -4   3   9       23.99       26.95      0.53 o 
  -3   3   9        0.29        0.02      0.20 o 
  -2   3   9       11.83       11.88      0.29 o 
  -1   3   9      442.27      463.08      4.97 o 
   0   3   9      274.17      283.38      8.91 o 
   1   3   9       24.00       19.85      0.42 o 
   2   3   9       46.89       39.76      0.65 o 
   3   3   9        9.18        9.01      0.20 o 
  -4   4   9        1.09        1.43      0.28 o 
  -3   4   9       17.47       16.78      0.48 o 
  -2   4   9        2.63        2.76      0.35 o 
  -1   4   9       42.89       40.09      0.69 o 
   0   4   9       18.41       17.66      0.36 o 
   1   4   9       13.20       11.72      0.36 o 
   2   4   9       17.00       13.36      0.28 o 
   3   4   9        6.81        7.67      0.18 o 
  -4   5   9        0.12       -0.08      0.17 o 
  -3   5   9       36.62       42.66      0.69 o 
  -2   5   9      162.32      177.08      5.80 o 
  -1   5   9      289.82      297.44      1.91 o 
   0   5   9       36.37       38.01      1.07 o 
   1   5   9       25.71       22.51      0.44 o 
   2   5   9        1.27        1.32      0.13 o 
  -4   6   9        8.48        7.99      0.40 o 
  -3   6   9       82.84       82.38      0.91 o 
  -2   6   9       42.30       44.23      0.70 o 
  -1   6   9       54.74       58.19      1.16 o 
   0   6   9        0.22        0.33      0.13 o 
   1   6   9       29.40       28.11      0.53 o 
   2   6   9        0.20        0.36      0.10 o 
  -3   7   9       50.21       47.32      0.65 o 
  -2   7   9        0.88        1.11      0.15 o 
  -1   7   9        0.32        0.77      0.32 o 
   0   7   9        3.04        2.98      0.17 o 
   1   7   9        6.78        7.79      0.19 o 
  -3   8   9        9.31        8.98      0.22 o 
  -2   8   9        0.87        1.14      0.13 o 
  -1   8   9        1.82        2.14      0.14 o 
   0   8   9       18.79       16.12      0.32 o 
  -2   9   9        0.54        0.43      0.09 o 
  -1   9   9        5.78        4.84      0.24 o 
  -1  -8  10        0.33        0.56      0.19 o 
   0  -8  10        0.12        0.09      0.12 o 
   1  -8  10        0.10        0.02      0.19 o 
  -2  -7  10        0.40        0.29      0.13 o 
  -1  -7  10        0.85        0.78      0.25 o 
   0  -7  10        9.60        7.92      0.29 o 
   1  -7  10        5.53        6.48      0.19 o 
   2  -7  10        7.47        8.12      0.69 o 
  -3  -6  10        0.91        1.39      0.12 o 
  -2  -6  10        2.48        2.62      0.35 o 
  -1  -6  10        0.01       -0.18      0.18 o 
   0  -6  10        2.30        1.56      0.16 o 
   1  -6  10       13.74       13.45      0.77 o 
   2  -6  10        0.21        0.16      0.14 o 
  -3  -5  10        3.51        3.49      0.34 o 
  -2  -5  10        0.18        0.24      0.14 o 
  -1  -5  10        0.51        0.09      0.21 o 
   0  -5  10        5.41        4.73      0.24 o 
   1  -5  10       15.11       15.87      0.74 o 
   2  -5  10       55.90       59.47      3.69 o 
  -3  -4  10       13.48       14.29      0.30 o 
  -2  -4  10        1.36        1.36      0.37 o 
  -1  -4  10       25.18       21.38      1.42 o 
   0  -4  10       12.85       12.67      0.30 o 
   1  -4  10        4.25        3.89      0.21 o 
   2  -4  10       14.33       15.58      0.35 o 
   3  -4  10       18.05       17.99      0.98 o 
  -4  -3  10        9.41       10.01      0.60 o 
  -3  -3  10        0.79        0.81      0.14 o 
  -2  -3  10       17.98       18.03      0.39 o 
  -1  -3  10        0.15        0.36      0.17 o 
   0  -3  10        7.29        7.09      0.32 o 
   1  -3  10       15.19       15.50      1.26 o 
   2  -3  10       33.39       31.11      1.36 o 
   3  -3  10        1.62        1.78      0.16 o 
  -4  -2  10       19.45       20.40      0.42 o 
  -3  -2  10        5.90        6.04      0.28 o 
  -2  -2  10       27.12       22.12      1.17 o 
  -1  -2  10        2.63        3.84      0.20 o 
   0  -2  10       12.88       11.01      0.29 o 
   1  -2  10       62.75       62.21      1.02 o 
   2  -2  10       65.72       73.62      0.89 o 
   3  -2  10        0.28        0.38      0.23 o 
  -4  -1  10        0.20        0.30      0.12 o 
  -3  -1  10       11.14        9.99      0.26 o 
  -2  -1  10       19.76       18.64      0.86 o 
  -1  -1  10       15.23       14.99      1.09 o 
   0  -1  10      115.86      112.90      1.87 o 
   1  -1  10      176.48      183.63      4.18 o 
   2  -1  10       23.56       21.22      0.86 o 
   3  -1  10        0.01        0.11      0.13 o 
  -4   0  10       11.99       11.17      0.54 o 
  -3   0  10        5.64        7.24      0.53 o 
  -2   0  10        1.05        0.78      0.14 o 
  -1   0  10       35.10       35.16      0.63 o 
   0   0  10        5.76        5.21      0.22 o 
   1   0  10        0.33        0.14      0.22 o 
   2   0  10        9.79        8.44      0.25 o 
   3   0  10        1.92        3.82      0.27 o 
  -4   1  10       26.62       28.56      0.52 o 
  -3   1  10       18.79       17.68      0.38 o 
  -2   1  10        0.00        0.24      0.17 o 
  -1   1  10      332.54      348.54      8.25 o 
   0   1  10      412.89      430.71     10.20 o 
   1   1  10       39.61       40.87      0.97 o 
   2   1  10        2.47        1.63      0.16 o 
   3   1  10       34.59       33.31      1.07 o 
  -4   2  10        6.76        5.46      0.19 o 
  -3   2  10       28.97       26.62      0.53 o 
  -2   2  10       34.43       35.91      0.81 o 
  -1   2  10       52.06       53.84      0.79 o 
   0   2  10       57.35       53.14      1.49 o 
   1   2  10        8.96        8.16      0.24 o 
   2   2  10        4.59        3.35      0.22 o 
   3   2  10        2.77        2.71      0.13 o 
  -4   3  10        4.14        2.25      0.21 o 
  -3   3  10        0.02        0.35      0.16 o 
  -2   3  10       66.92       73.29      0.91 o 
  -1   3  10      371.94      397.25      6.74 o 
   0   3  10       19.84       21.81      0.45 o 
   1   3  10        0.26        0.27      0.16 o 
   2   3  10        3.11        4.40      0.18 o 
  -4   4  10       16.47       16.98      0.32 o 
  -3   4  10       50.81       51.06      0.74 o 
  -2   4  10      104.14      105.76      1.10 o 
  -1   4  10        7.87        7.88      0.26 o 
   0   4  10        2.92        3.53      0.32 o 
   1   4  10        8.39        7.39      0.23 o 
   2   4  10       12.09       10.34      0.22 o 
  -4   5  10        3.00        3.13      0.33 o 
  -3   5  10       18.49       17.62      0.38 o 
  -2   5  10        0.70        0.46      0.17 o 
  -1   5  10       27.96       27.00      0.57 o 
   0   5  10        1.01        0.75      0.16 o 
   1   5  10        4.99        4.83      0.19 o 
   2   5  10        0.00       -0.04      0.13 o 
  -3   6  10       13.32       13.48      0.29 o 
  -2   6  10        0.16       -0.01      0.21 o 
  -1   6  10        5.72        5.42      0.22 o 
   0   6  10        8.52        6.99      0.44 o 
   1   6  10        0.01        0.27      0.12 o 
  -3   7  10       33.64       35.84      0.59 o 
  -2   7  10       17.00       18.48      0.40 o 
  -1   7  10        2.91        2.65      0.17 o 
   0   7  10        0.49        1.03      0.14 o 
   1   7  10        2.96        1.89      0.12 o 
  -2   8  10        0.76        0.64      0.11 o 
  -1   8  10        0.05       -0.07      0.14 o 
   0   8  10       15.59       17.01      0.32 o 
  -1  -7  11        1.13        1.13      0.12 o 
   0  -7  11        0.01       -0.02      0.15 o 
   1  -7  11        1.98        1.56      0.12 o 
  -2  -6  11       19.37       21.90      0.60 o 
  -1  -6  11        0.21        0.20      0.13 o 
   0  -6  11       17.87       16.22      0.34 o 
   1  -6  11        0.22        0.17      0.14 o 
  -3  -5  11        6.27        9.75      0.21 o 
  -2  -5  11        2.28        2.07      0.16 o 
  -1  -5  11        5.40        5.59      0.20 o 
   0  -5  11        0.10        0.19      0.19 o 
   1  -5  11        0.00        0.04      0.17 o 
   2  -5  11        7.53        7.94      0.38 o 
  -3  -4  11       17.12       17.74      0.76 o 
  -2  -4  11        0.05        0.24      0.12 o 
  -1  -4  11        0.37        0.18      0.24 o 
   0  -4  11       10.15        9.66      0.26 o 
   1  -4  11        0.96        0.82      0.14 o 
   2  -4  11       30.34       30.67      0.63 o 
  -3  -3  11        0.12        0.01      0.19 o 
  -2  -3  11       10.31       10.09      0.25 o 
  -1  -3  11       23.35       20.51      0.55 o 
   0  -3  11        6.08        6.58      0.41 o 
   1  -3  11       50.88       53.76      1.36 o 
   2  -3  11       24.37       24.11      1.09 o 
  -4  -2  11        3.97        2.34      0.12 o 
  -3  -2  11        2.20        3.37      0.18 o 
  -2  -2  11        6.48        4.64      0.21 o 
  -1  -2  11       28.83       28.63      1.28 o 
   0  -2  11        1.89        1.94      0.17 o 
   1  -2  11        1.77        1.97      0.29 o 
   2  -2  11        2.01        2.27      0.16 o 
  -4  -1  11        1.70        1.91      0.13 o 
  -3  -1  11        5.07        5.75      0.20 o 
  -2  -1  11        7.66        4.83      0.21 o 
  -1  -1  11       36.07       35.26      2.27 o 
   0  -1  11       52.43       57.25      1.89 o 
   1  -1  11       34.22       33.39      0.61 o 
   2  -1  11        0.74        0.55      0.14 o 
  -4   0  11        0.61        0.42      0.10 o 
  -3   0  11       24.49       21.20      0.42 o 
  -2   0  11       26.47       23.60      0.46 o 
  -1   0  11        0.24        0.07      0.17 o 
   0   0  11       59.08       54.64      0.80 o 
   1   0  11        1.03        1.29      0.16 o 
   2   0  11        8.47        7.96      0.22 o 
  -4   1  11        1.05        0.59      0.12 o 
  -3   1  11        0.92        1.51      0.15 o 
  -2   1  11        9.63        9.55      0.26 o 
  -1   1  11       82.90       88.03      1.00 o 
   0   1  11       27.58       26.42      0.61 o 
   1   1  11       11.34       12.47      0.42 o 
   2   1  11        1.76        2.39      0.15 o 
  -4   2  11       14.11       12.77      0.27 o 
  -3   2  11       36.08       29.79      0.65 o 
  -2   2  11        0.11       -0.16      0.16 o 
  -1   2  11        0.35        0.42      0.14 o 
   0   2  11        0.02        0.07      0.19 o 
   1   2  11        9.59        9.31      0.30 o 
   2   2  11        0.70        0.50      0.12 o 
  -4   3  11        0.11        0.26      0.11 o 
  -3   3  11       11.26       10.53      0.25 o 
  -2   3  11        6.82        4.57      0.32 o 
  -1   3  11       34.76       36.14      1.31 o 
   0   3  11        1.78        1.14      0.15 o 
   1   3  11        3.79        4.20      0.17 o 
   2   3  11        0.70        0.76      0.16 o 
  -4   4  11        0.04        0.15      0.10 o 
  -3   4  11        0.01        0.18      0.14 o 
  -2   4  11        5.67        6.12      0.21 o 
  -1   4  11        1.22        1.63      0.15 o 
   0   4  11        0.67        0.86      0.14 o 
   1   4  11        4.04        3.81      0.26 o 
   2   4  11        8.61        7.45      0.17 o 
  -3   5  11        2.74        4.15      0.20 o 
  -2   5  11       74.14       74.73      2.25 o 
  -1   5  11        1.04        1.28      0.14 o 
   0   5  11       22.54       22.27      0.46 o 
   1   5  11        0.42        0.10      0.12 o 
  -3   6  11        0.43        0.21      0.10 o 
  -2   6  11        0.03       -0.14      0.16 o 
  -1   6  11        0.18        0.03      0.15 o 
   0   6  11       13.79       14.66      0.30 o 
   1   6  11        1.38        2.02      0.26 o 
  -2   7  11        1.19        1.29      0.11 o 
  -1   7  11        0.63        0.49      0.10 o 
   0   7  11        0.69        0.62      0.14 o 
  -1  -6  12        0.03       -0.13      0.13 o 
   0  -6  12        0.12        0.08      0.14 o 
  -2  -5  12        1.42        0.93      0.12 o 
  -1  -5  12        5.38        5.40      0.18 o 
   0  -5  12        8.98        8.69      0.63 o 
   1  -5  12        0.49        0.37      0.10 o 
  -2  -4  12        0.75        0.49      0.18 o 
  -1  -4  12        8.46        6.09      0.20 o 
   0  -4  12        0.17        0.33      0.16 o 
   1  -4  12        7.18        6.77      0.20 o 
  -3  -3  12        0.39        0.01      0.14 o 
  -2  -3  12        5.08        4.09      0.27 o 
  -1  -3  12       22.87       22.42      0.95 o 
   0  -3  12        0.99        0.83      0.15 o 
   1  -3  12        0.03        0.70      0.13 o 
   2  -3  12        1.75        1.66      0.11 o 
  -3  -2  12        0.82        0.38      0.13 o 
  -2  -2  12       18.88       17.34      0.93 o 
  -1  -2  12        0.00       -0.21      0.21 o 
   0  -2  12        0.09       -0.04      0.14 o 
   1  -2  12        7.07        7.19      0.36 o 
   2  -2  12        0.03       -0.10      0.19 o 
  -3  -1  12        0.55        1.00      0.13 o 
  -2  -1  12        5.71        6.41      0.35 o 
  -1  -1  12       11.81       13.29      0.28 o 
   0  -1  12       15.11       15.09      0.34 o 
   1  -1  12        0.49        0.49      0.13 o 
   2  -1  12        3.54        3.31      0.14 o 
  -3   0  12       33.83       30.77      0.90 o 
  -2   0  12        0.16        0.21      0.13 o 
  -1   0  12        2.06        2.40      0.17 o 
   0   0  12        2.01        1.63      0.14 o 
   1   0  12        0.12        0.19      0.14 o 
   2   0  12        2.67        1.94      0.12 o 
  -3   1  12        0.48        0.53      0.12 o 
  -2   1  12        6.90        8.09      0.22 o 
  -1   1  12        3.83        2.74      0.18 o 
   0   1  12        0.02       -0.19      0.19 o 
   1   1  12        0.65        0.37      0.12 o 
   2   1  12        0.00       -0.07      0.13 o 
  -3   2  12        1.58        1.68      0.13 o 
  -2   2  12        4.49        4.53      0.19 o 
  -1   2  12        0.17        0.10      0.15 o 
   0   2  12        1.23        1.45      0.14 o 
   1   2  12       21.94       24.84      0.46 o 
  -3   3  12        1.39        0.85      0.12 o 
  -2   3  12       19.97       20.43      0.47 o 
  -1   3  12        0.15        0.15      0.14 o 
   0   3  12       12.59       13.38      0.28 o 
   1   3  12        3.64        2.99      0.15 o 
  -3   4  12        0.92        1.52      0.13 o 
  -2   4  12        4.70        3.91      0.19 o 
  -1   4  12        1.54        1.57      0.14 o 
   0   4  12        1.99        2.39      0.14 o 
   1   4  12        0.09        0.44      0.18 o 
  -3   5  12        0.33        0.22      0.11 o 
  -2   5  12        1.18        1.54      0.13 o 
  -1   5  12        0.21        0.42      0.14 o 
   0   5  12        1.03        1.14      0.12 o 
  -2   6  12        1.17        1.47      0.11 o 
  -1   6  12        0.79        0.71      0.16 o 
  -1  -4  13        4.13        3.67      0.15 o 
   0  -4  13        1.08        1.26      0.13 o 
  -2  -3  13        0.16        0.01      0.17 o 
  -1  -3  13        0.00       -0.17      0.17 o 
   0  -3  13        2.07        2.15      0.14 o 
   1  -3  13        1.67        2.15      0.12 o 
  -2  -2  13        3.19        3.93      0.31 o 
  -1  -2  13        7.21        7.82      0.21 o 
   0  -2  13        0.42        0.69      0.12 o 
   1  -2  13        0.02        0.03      0.11 o 
  -3  -1  13        0.05       -0.03      0.15 o 
  -2  -1  13        3.85        3.83      0.19 o 
  -1  -1  13       12.29       11.30      0.59 o 
   0  -1  13        6.86        7.43      0.21 o 
   1  -1  13        0.11        0.06      0.11 o 
  -3   0  13        0.91        0.99      0.12 o 
  -2   0  13        1.34        1.16      0.16 o 
  -1   0  13        0.04       -0.01      0.17 o 
   0   0  13        0.00        0.20      0.16 o 
   1   0  13        4.94        6.14      0.17 o 
  -3   1  13        2.38        2.33      0.13 o 
  -2   1  13        0.33        0.50      0.23 o 
  -1   1  13       13.96       15.17      0.59 o 
   0   1  13        1.76        1.47      0.14 o 
   1   1  13        0.65        1.06      0.28 o 
  -3   2  13        0.54        0.48      0.29 o 
  -2   2  13       10.12       10.65      0.24 o 
  -1   2  13       10.01       10.95      0.23 o 
   0   2  13        0.01        0.06      0.18 o 
   1   2  13        0.01        0.20      0.10 o 
  -2   3  13        5.81        5.38      0.17 o 
  -1   3  13        0.00       -0.11      0.19 o 
   0   3  13        0.96        1.31      0.11 o 
  -2   4  13        0.80        0.79      0.11 o 
  -1   4  13       12.35       13.26      0.27 o 
   0   4  13        2.71        2.72      0.12 o 
  -1  -2  14        0.00        0.03      0.12 o 
  -1  -1  14       21.44       27.00      0.63 o 
   0  -1  14       21.01       21.14      0.37 o 
  -2   0  14        0.53        0.74      0.10 o 
  -1   0  14        1.09        1.44      0.22 o 
   0   0  14        0.56        0.79      0.26 o 
  -1   1  14        7.26        7.17      0.17 o 
  -1   2  14        0.39        0.60      0.09 o 
                                                 
